# Supplementary material for: Optimizing wild bird fecal surveillance sites for HPAI through risk estimation using machine learning algorithms
Source: One Health. 2026 May 27;22:101457. doi: 10.1016/j.onehlt.2026.101457 (PMC13253128; doi:10.1016/j.onehlt.2026.101457)
Supplement: Supplementary file 2 — Supplementary material 2 [file mmc2.csv]

	id	year	month	case	humid	preci	temp	pop	ele_avg	LC1617	sample	species_richness	pred_LR	pred_GBM	pred_XGB	pred_ens
1	95448	2021	10	0	73.89258575	19.94488621	19.7841568	793.8984833	64.94677448	0	12	2	2.22044604925031e-16	0.55098861353607	0.0445275120437145	0.198505375193262
2	95448	2021	11	0	67.52511978	50.35321236	13.89218473	793.8984833	64.94677448	0	12	2	2.22044604925031e-16	0.55098861353607	0.0445275120437145	0.198505375193262
3	95448	2021	12	0	66.39469528	18.80781078	8.985929012	793.8984833	64.94677448	0	12	1	2.22044604925031e-16	0.55098861353607	0.0445275120437145	0.198505375193262
4	95448	2022	1	1	69.52326965	31.63611126	6.14437604	793.8984833	64.94677448	0	12	1	2.22044604925031e-16	0.55098861353607	0.0445275120437145	0.198505375193262
5	95448	2022	2	0	62.74906921	6.089011908	5.167187214	793.8984833	64.94677448	0	12	2	2.22044604925031e-16	0.55098861353607	0.0445275120437145	0.198505375193262
6	95448	2022	10	0	69.25574493	9.155859947	17.98114777	793.8984833	64.94677448	0	12	2	1.55818831412312e-13	0.55098861353607	0.0445275120437145	0.198505375193313
7	95448	2022	11	0	69.22926331	68.8075943	15.39122152	793.8984833	64.94677448	0	12	2	2.22044604925031e-16	0.55098861353607	0.0445275120437145	0.198505375193262
8	95448	2022	12	0	64.22470093	23.36819649	7.165923595	793.8984833	64.94677448	0	12	1	2.22044604925031e-16	0.55098861353607	0.0445275120437145	0.198505375193262
9	95448	2023	1	0	67.18592453	55.55448914	6.760373831	793.8984833	64.94677448	0	12	1	2.22044604925031e-16	0.55098861353607	0.0445275120437145	0.198505375193262
10	95448	2023	2	0	69.21532059	57.02667999	7.473872423	793.8984833	64.94677448	0	12	2	2.22044604925031e-16	0.55098861353607	0.0445275120437145	0.198505375193262
11	95448	2023	10	0	64.63105392	4.71974206	18.99020863	793.8984833	64.94677448	0	12	2	4.28399792126063e-13	0.55098861353607	0.0445275120437145	0.198505375193404
12	95448	2023	11	0	67.52871704	48.42176628	13.70106649	793.8984833	64.94677448	0	12	2	2.22044604925031e-16	0.55098861353607	0.0445275120437145	0.198505375193262
13	95448	2023	12	0	71.7845459	73.98706055	9.505688667	793.8984833	64.94677448	0	12	1	2.22044604925031e-16	0.55098861353607	0.0445275120437145	0.198505375193262
14	95448	2024	1	0	68.85943985	43.9709549	7.745384932	793.8984833	64.94677448	0	12	1	2.22044604925031e-16	0.55098861353607	0.0445275120437145	0.198505375193262
15	95448	2024	2	0	76.43872833	102.0547829	9.362673759	793.8984833	64.94677448	0	12	2	2.22044604925031e-16	0.55098861353607	0.0445275120437145	0.198505375193262
16	103642	2021	10	0	75.08576202	50.85219288	15.65135026	334.1220016	30.79353428	0	12	5	7.64626973229691e-07	0.55098861353607	0.0445275120437145	0.198505630068919
17	103642	2021	11	0	74.98915863	114.8493137	8.927618027	334.1220016	30.79353428	0	12	5	1.16115236074324e-13	0.55098861353607	0.0445275120437145	0.1985053751933
18	103642	2021	12	0	68.75315285	17.03805161	2.230652392	334.1220016	30.79353428	0	12	7	3.84443107911083e-07	0.55098861353607	0.0445275120437145	0.198505503340964
19	103642	2022	1	0	65.82162094	9.050746441	-1.424901545	334.1220016	30.79353428	0	12	8	2.20954908183651e-07	0.166343400142941	0.00907134916633368	0.0584716567547276
20	103642	2022	2	0	63.29795074	4.777854681	-0.519522384	334.1220016	30.79353428	0	12	6	7.80052570165752e-07	0.197815933610512	0.0105384094640613	0.0694517077090479
21	103642	2022	10	0	73.31397057	143.4531898	14.00803256	334.1220016	30.79353428	0	12	5	2.22044604925031e-16	0.55098861353607	0.0445275120437145	0.198505375193262
22	103642	2022	11	0	70.94607735	63.72765446	9.821122408	334.1220016	30.79353428	0	12	5	2.65610444694727e-09	0.55098861353607	0.0445275120437145	0.19850537607863
23	103642	2022	12	0	68.44245148	27.07906246	-1.265011936	334.1220016	30.79353428	0	12	7	9.66264440142771e-09	0.166343400142941	0.00907134916633368	0.058471586323973
24	103642	2023	1	0	69.45529366	27.96118975	-0.701996341	334.1220016	30.79353428	0	12	8	1.05976719169902e-08	0.197815933610512	0.0105384094640613	0.0694514512240819
25	103642	2023	2	0	65.90047264	-0.214838482	1.538660139	334.1220016	30.79353428	0	12	6	6.83363180483583e-06	0.403123531653146	0.578555345535278	0.32722857027341
26	103642	2023	10	0	74.00691986	35.45362377	15.55647254	334.1220016	30.79353428	0	12	5	1.32864269330531e-05	0.55098861353607	0.0445275120437145	0.198509804002239
27	103642	2023	11	0	71.2405529	103.6346169	8.067887068	334.1220016	30.79353428	0	12	5	5.0574501605301e-13	0.55098861353607	0.0445275120437145	0.19850537519343
28	103642	2023	12	0	77.50318146	104.3400517	2.549820364	334.1220016	30.79353428	0	12	7	2.22044604925031e-16	0.55098861353607	0.0445275120437145	0.198505375193262
29	103642	2024	1	0	73.14006996	31.6987505	0.528258175	334.1220016	30.79353428	0	12	8	1.23567495014777e-08	0.419134673614602	0.0323762856423855	0.150503657204579
30	103642	2024	2	0	78.34944916	85.011446	3.658749759	334.1220016	30.79353428	0	12	6	3.31575133694997e-12	0.55098861353607	0.0445275120437145	0.198505375194367
31	103643	2021	10	0	75.09908104	50.70046425	15.65920782	278.4681931	33.7495683	0	12	5	4.99758902577346e-06	0.55098861353607	0.0445275120437145	0.19850704105627
32	103643	2021	11	0	74.99999809	114.9014969	8.9449718	278.4681931	33.7495683	0	12	5	7.328225525183e-13	0.55098861353607	0.0445275120437145	0.198505375193506
33	103643	2021	12	0	68.7825222	17.04016209	2.25238806	278.4681931	33.7495683	0	12	7	2.45857154936321e-06	0.55098861353607	0.0445275120437145	0.198506194717111
34	103643	2022	1	0	65.83110046	9.04995203	-1.403752863	278.4681931	33.7495683	0	12	8	1.41134516133057e-06	0.166343400142941	0.00907134916633368	0.0584720535514786
35	103643	2022	2	0	63.29333591	4.797849059	-0.503456756	278.4681931	33.7495683	0	12	7	4.5268275228874e-06	0.197815933610512	0.0105384094640613	0.0694529566340322
36	103643	2022	10	0	73.31350517	142.8750076	14.01469278	278.4681931	33.7495683	0	12	5	2.22044604925031e-16	0.55098861353607	0.0445275120437145	0.198505375193262
37	103643	2022	11	0	70.93248749	63.04579639	9.834583998	278.4681931	33.7495683	0	12	5	1.92516208633268e-08	0.55098861353607	0.0445275120437145	0.198505381610469
38	103643	2022	12	0	68.43575478	26.9351759	-1.237609148	278.4681931	33.7495683	0	12	7	6.35728713250027e-08	0.166343400142941	0.00907134916633368	0.0584716042940486
39	103643	2023	1	0	69.44013786	27.74929285	-0.677624688	278.4681931	33.7495683	0	12	8	7.04996349807037e-08	0.197815933610512	0.0105384094640613	0.0694514711914029
40	103643	2023	2	0	65.91368866	-0.214316342	1.547755301	278.4681931	33.7495683	0	12	7	3.97223276278335e-05	0.403123531653146	0.578555345535278	0.327239533172017
41	103643	2023	10	0	74.01128006	35.17681026	15.56362367	278.4681931	33.7495683	0	12	5	8.88726167586831e-05	0.55098861353607	0.0445275120437145	0.198534999398848
42	103643	2023	11	0	71.23663521	103.1322823	8.090840101	278.4681931	33.7495683	0	12	5	3.55952452558836e-12	0.55098861353607	0.0445275120437145	0.198505375194448
43	103643	2023	12	0	77.52101707	104.6335716	2.575426459	278.4681931	33.7495683	0	12	7	2.370638807667e-13	0.55098861353607	0.0445275120437145	0.198505375193341
44	103643	2024	1	0	73.15045929	31.75864697	0.549735248	278.4681931	33.7495683	0	12	8	7.80242908532156e-08	0.298429279912005	0.0323762856423855	0.11026854785956
45	103643	2024	2	0	78.35776138	85.3500061	3.67544663	278.4681931	33.7495683	0	12	7	1.81140187828374e-11	0.55098861353607	0.0445275120437145	0.1985053751993
46	103644	2021	10	0	75.10541916	50.6207943	15.6631937	263.1003113	36.15199407	0.090909091	12	5	6.61642564037752e-06	0.55098861353607	0.0445275120437145	0.198507580668475
47	103644	2021	11	0	75.00476837	114.9223366	8.953752995	263.1003113	36.15199407	0.090909091	12	6	8.72990685680981e-13	0.55098861353607	0.0445275120437145	0.198505375193553
48	103644	2021	12	0	68.79648972	17.04001427	2.263326526	263.1003113	36.15199407	0.090909091	12	7	3.2180059955646e-06	0.55098861353607	0.0445275120437145	0.198506447861927
49	103644	2022	1	0	65.83462906	9.049238205	-1.393072128	263.1003113	36.15199407	0.090909091	12	8	1.84583874664853e-06	0.166343400142941	0.00907134916633368	0.0584721983826737
50	103644	2022	2	0	63.29049873	4.80779314	-0.495380372	263.1003113	36.15199407	0.090909091	12	7	5.89790044309747e-06	0.197815933610512	0.0153689123690128	0.0710635812933228
51	103644	2022	10	0	73.31316376	142.5753784	14.01806974	263.1003113	36.15199407	0.090909091	12	5	2.22044604925031e-16	0.55098861353607	0.0445275120437145	0.198505375193262
52	103644	2022	11	0	70.92521286	62.70080566	9.841427803	263.1003113	36.15199407	0.090909091	12	6	2.45720610371415e-08	0.55098861353607	0.0445275120437145	0.198505383383949
53	103644	2022	12	0	68.43112564	26.86066532	-1.223840833	263.1003113	36.15199407	0.090909091	12	7	8.44177969222092e-08	0.166343400142941	0.00907134916633368	0.0584716112423572
54	103644	2023	1	0	69.43167114	27.64353848	-0.665350467	263.1003113	36.15199407	0.090909091	12	8	9.40880191605025e-08	0.197815933610512	0.0105384094640613	0.0694514790541976
55	103644	2023	2	0	65.92022705	-0.213964298	1.552351177	263.1003113	36.15199407	0.090909091	12	7	5.17964614039212e-05	0.403123531653146	0.578555345535278	0.327243557883276
56	103644	2023	10	0	74.01292038	35.03607941	15.56727886	263.1003113	36.15199407	0.090909091	12	5	0.000118995784275719	0.55098861353607	0.0445275120437145	0.198545040454687
57	103644	2023	11	0	71.23414612	102.8730888	8.102352619	263.1003113	36.15199407	0.090909091	12	6	4.48023438896118e-12	0.55098861353607	0.0445275120437145	0.198505375194755
58	103644	2023	12	0	77.52923965	104.7783012	2.588269949	263.1003113	36.15199407	0.090909091	12	7	3.01861232499663e-13	0.55098861353607	0.0445275120437145	0.198505375193362
59	103644	2024	1	0	73.15513992	31.78690147	0.560510784	263.1003113	36.15199407	0.090909091	12	8	1.01487312972888e-07	0.298429279912005	0.0323762856423855	0.110268555680568
60	103644	2024	2	0	78.36164093	85.5184021	3.683851004	263.1003113	36.15199407	0.090909091	12	7	2.29023553786199e-11	0.55098861353607	0.0445275120437145	0.198505375200896
61	104254	2021	10	0	75.11830902	51.08056068	15.63618517	334.097847	23.82526112	0	12	6	1.99986318769348e-06	0.55098861353607	0.0445275120437145	0.198506041814324
62	104254	2021	11	0	75.07540894	115.4070511	8.897956848	334.097847	23.82526112	0	12	6	2.84041084886069e-13	0.55098861353607	0.0445275120437145	0.198505375193356
63	104254	2021	12	0	68.81214523	17.1047802	2.197901964	334.097847	23.82526112	0	12	7	1.12577301614111e-06	0.55098861353607	0.0445275120437145	0.198505750450934
64	104254	2022	1	0	65.88922882	9.025647163	-1.455011129	334.097847	23.82526112	0	12	8	6.59911075130543e-07	0.166343400142941	0.00907134916633368	0.0584718030734499
65	104254	2022	2	0	63.30496407	4.77200985	-0.537684172	334.097847	23.82526112	0	12	8	1.94776662295946e-06	0.197815933610512	0.0105384094640613	0.0694520969470655
66	104254	2022	10	0	73.33338165	144.5122147	13.99951553	334.097847	23.82526112	0	12	6	2.22044604925031e-16	0.55098861353607	0.0445275120437145	0.198505375193262
67	104254	2022	11	0	70.99229813	64.11797333	9.798920155	334.097847	23.82526112	0	12	6	6.71609901893929e-09	0.55098861353607	0.0445275120437145	0.198505377431961
68	104254	2022	12	0	68.56739044	27.27263832	-1.304191351	334.097847	23.82526112	0	12	7	2.76567649814121e-08	0.166343400142941	0.00907134916633368	0.0584715923220132
69	104254	2023	1	0	69.51977158	28.10289955	-0.731608391	334.097847	23.82526112	0	12	8	3.06457201470591e-08	0.197815933610512	0.0105384094640613	0.0694514579067646
70	104254	2023	2	0	65.8649292	-0.206256151	1.529674947	334.097847	23.82526112	0	12	8	1.70385707543926e-05	0.403123531653146	0.578555345535278	0.327231971919726
71	104254	2023	10	0	74.06336212	35.63251495	15.53836584	334.097847	23.82526112	0	12	6	3.50956444039652e-05	0.55098861353607	0.0445275120437145	0.198517073741396
72	104254	2023	11	0	71.28251648	104.2606735	8.046491623	334.097847	23.82526112	0	12	6	1.22183913664353e-12	0.55098861353607	0.0445275120437145	0.198505375193669
73	104254	2023	12	0	77.54179382	104.5275574	2.526572585	334.097847	23.82526112	0	12	7	1.12434103656191e-13	0.55098861353607	0.0445275120437145	0.198505375193299
74	104254	2024	1	0	73.1782608	31.80043983	0.506497681	334.097847	23.82526112	0	12	8	3.60791603659343e-08	0.419134673614602	0.0310560241341591	0.150063577942641
75	104254	2024	2	0	78.36891556	85.12314987	3.648852587	334.097847	23.82526112	0	12	8	8.13342582576749e-12	0.55098861353607	0.0445275120437145	0.198505375195973
76	104255	2021	10	0	75.12514687	51.00193787	15.64008689	278.4621773	28.97154617	0	12	6	9.09686871004656e-06	0.55098861353607	0.0445275120437145	0.198508407482832
77	104255	2021	11	0	75.08110809	115.4310627	8.906653404	278.4621773	28.97154617	0	12	6	1.26949347657234e-12	0.55098861353607	0.0445275120437145	0.198505375193685
78	104255	2021	12	0	68.82735252	17.10540485	2.208783329	278.4621773	28.97154617	0	12	7	5.06334221859968e-06	0.55098861353607	0.0445275120437145	0.198507062974001
79	104255	2022	1	0	65.89393425	9.025167704	-1.444398433	278.4621773	28.97154617	0	12	8	2.9659911143889e-06	0.166343400142941	0.00907134916633368	0.0584725717667963
80	104255	2022	2	0	63.30230999	4.781831622	-0.52961044	278.4621773	28.97154617	0	12	8	8.72116915676419e-06	0.197815933610512	0.0105384094640613	0.0694543547479101
81	104255	2022	10	0	73.33325386	144.2282829	14.00281262	278.4621773	28.97154617	0	12	6	2.22044604925031e-16	0.55098861353607	0.0445275120437145	0.198505375193262
82	104255	2022	11	0	70.98560143	63.76758575	9.805615902	278.4621773	28.97154617	0	12	6	3.22125909776166e-08	0.55098861353607	0.0445275120437145	0.198505385930792
83	104255	2022	12	0	68.56433868	27.197299	-1.29046753	278.4621773	28.97154617	0	12	7	1.26239591108669e-07	0.166343400142941	0.00907134916633368	0.0584716251829552
84	104255	2023	1	0	69.51242065	27.99562359	-0.719369307	278.4621773	28.97154617	0	12	8	1.40603032988531e-07	0.197815933610512	0.0105384094640613	0.0694514945592022
85	104255	2023	2	0	65.87149811	-0.206285499	1.534232229	278.4621773	28.97154617	0	12	8	7.6352612824034e-05	0.403123531653146	0.578555345535278	0.327251743267083
86	104255	2023	10	0	74.06589317	35.48752308	15.5419426	278.4621773	28.97154617	0	12	6	0.00016160927941267	0.55098861353607	0.0445275120437145	0.198559244953066
87	104255	2023	11	0	71.28069878	104.0034618	8.058053493	278.4621773	28.97154617	0	12	6	5.77140645535796e-12	0.55098861353607	0.0445275120437145	0.198505375195185
88	104255	2023	12	0	77.55119324	104.6816158	2.539439499	278.4621773	28.97154617	0	12	7	4.91155982735499e-13	0.55098861353607	0.0445275120437145	0.198505375193425
89	104255	2024	1	0	73.1835804	31.82955933	0.517285109	278.4621773	28.97154617	0	12	8	1.61253706892171e-07	0.419134673614602	0.0310560241341591	0.150063619667489
90	104255	2024	2	0	78.37309837	85.30196381	3.657234967	278.4621773	28.97154617	0	12	8	3.5268651580501e-11	0.55098861353607	0.0445275120437145	0.198505375205018
91	104256	2021	10	0	75.13814354	50.83672047	15.64801168	278.4923248	38.7327404	0	12	5	2.21163362169941e-06	0.55098861353607	0.0445275120437145	0.198506112404469
92	104256	2021	11	0	75.09114265	115.4683456	8.924268007	278.4923248	38.7327404	0	12	5	2.98119257198128e-13	0.55098861353607	0.0445275120437145	0.198505375193361
93	104256	2021	12	0	68.85625076	17.10413313	2.230697453	278.4923248	38.7327404	0	12	7	1.10050703461192e-06	0.55098861353607	0.0445275120437145	0.19850574202894
94	104256	2022	1	0	65.90079498	9.023568869	-1.422948956	278.4923248	38.7327404	0	12	8	6.43492112395442e-07	0.166343400142941	0.00907134916633368	0.0584717976004623
95	104256	2022	2	0	63.29588223	4.80136168	-0.513370723	278.4923248	38.7327404	0	12	7	2.0511935963144e-06	0.197815933610512	0.0105384094640613	0.0694521314227233
96	104256	2022	10	0	73.33276939	143.6383171	14.00950742	278.4923248	38.7327404	0	12	5	2.22044604925031e-16	0.55098861353607	0.0445275120437145	0.198505375193262
97	104256	2022	11	0	70.97118187	63.05797672	9.819248676	278.4923248	38.7327404	0	12	5	8.70880433263373e-09	0.55098861353607	0.0445275120437145	0.198505378096196
98	104256	2022	12	0	68.55551529	27.04111004	-1.262873858	278.4923248	38.7327404	0	12	7	2.82730777889225e-08	0.166343400142941	0.00907134916633368	0.0584715925274508
99	104256	2023	1	0	69.49582291	27.78138351	-0.694702461	278.4923248	38.7327404	0	12	8	3.17818774336776e-08	0.197815933610512	0.0105384094640613	0.0694514582854837
100	104256	2023	2	0	65.88448524	-0.206170142	1.543449283	278.4923248	38.7327404	0	12	7	1.79903266596232e-05	0.403123531653146	0.578555345535278	0.327232289171695
101	104256	2023	10	0	74.06980896	35.19279003	15.54926419	278.4923248	38.7327404	0	12	5	4.02538833287978e-05	0.55098861353607	0.0445275120437145	0.198518793154371
102	104256	2023	11	0	71.27593803	103.4721527	8.081254959	278.4923248	38.7327404	0	12	5	1.51555492156554e-12	0.55098861353607	0.0445275120437145	0.198505375193767
103	104256	2023	12	0	77.56851959	104.9853039	2.565262914	278.4923248	38.7327404	0	12	7	1.00736848551908e-13	0.55098861353607	0.0445275120437145	0.198505375193295
104	104256	2024	1	0	73.19312096	31.88414335	0.538939089	278.4923248	38.7327404	0	12	8	3.46168347411289e-08	0.298429279912005	0.0323762856423855	0.110268533390408
105	104256	2024	2	0	78.38087845	85.65739059	3.674117863	278.4923248	38.7327404	0	12	7	7.78332933347904e-12	0.55098861353607	0.0445275120437145	0.198505375195856
106	104257	2021	10	0	75.14982033	50.65650082	15.65617251	326.7845688	40.80588659	0	12	5	2.23871921461078e-07	0.55098861353607	0.0445275120437145	0.198505449817235
107	104257	2021	11	0	75.09851074	115.4851875	8.942311287	326.7845688	40.80588659	0	12	5	2.22044604925031e-16	0.55098861353607	0.0445275120437145	0.198505375193262
108	104257	2021	12	0	68.88216591	17.09801388	2.252906621	326.7845688	40.80588659	0	12	7	1.08565489114961e-07	0.55098861353607	0.0445275120437145	0.198505411381758
109	104257	2022	1	0	65.90271378	9.020800829	-1.401069224	326.7845688	40.80588659	0	12	8	6.3316510568512e-08	0.166343400142941	0.00907134916633368	0.058471604208595
110	104257	2022	2	0	63.28732872	4.820707798	-0.496956721	326.7845688	40.80588659	0	12	7	2.00271218140274e-07	0.197815933610512	0.0105384094640613	0.0694515144485973
111	104257	2022	10	0	73.33182526	143.005146	14.01639867	326.7845688	40.80588659	0	12	5	2.22044604925031e-16	0.55098861353607	0.0445275120437145	0.198505375193262
112	104257	2022	11	0	70.95475578	62.33198357	9.833352327	326.7845688	40.80588659	0	12	5	9.80624806115787e-10	0.55098861353607	0.0445275120437145	0.198505375520137
113	104257	2022	12	0	68.54135895	26.8745122	-1.23499164	326.7845688	40.80588659	0	12	7	2.87664246014734e-09	0.166343400142941	0.00907134916633368	0.0584715840619723
114	104257	2023	1	0	69.47550201	27.5677948	-0.669675097	326.7845688	40.80588659	0	12	8	3.25714266368831e-09	0.197815933610512	0.0105384094640613	0.0694514487772388
115	104257	2023	2	0	65.89717865	-0.205680806	1.552861959	326.7845688	40.80588659	0	12	7	1.75968357463181e-06	0.403123531653146	0.578555345535278	0.327226878957333
116	104257	2023	10	0	74.07147598	34.8898859	15.55690908	326.7845688	40.80588659	0	12	5	4.16863397582293e-06	0.55098861353607	0.0445275120437145	0.19850676473792
117	104257	2023	11	0	71.26898766	102.9087162	8.104598999	326.7845688	40.80588659	0	12	5	1.66234518156905e-13	0.55098861353607	0.0445275120437145	0.198505375193317
118	104257	2023	12	0	77.58294106	105.279604	2.59125632	326.7845688	40.80588659	0	12	7	2.22044604925031e-16	0.55098861353607	0.0445275120437145	0.198505375193262
119	104257	2024	1	0	73.20051384	31.93165255	0.560741857	326.7845688	40.80588659	0	12	8	3.37437007732453e-09	0.298429279912005	0.0323762856423855	0.110268522976253
120	104257	2024	2	0	78.38752556	86.00722313	3.691224039	326.7845688	40.80588659	0	12	7	7.13873734930949e-13	0.55098861353607	0.0445275120437145	0.1985053751935
121	104865	2021	10	0	75.14702352	51.26133347	15.62409941	334.0857582	23.65865755	0	12	6	1.97590340070714e-06	0.55098861353607	0.0445275120437145	0.198506033827728
122	104865	2021	11	0	75.14857992	115.8682836	8.874450366	334.0857582	23.65865755	0	12	6	2.65190678887965e-13	0.55098861353607	0.0445275120437145	0.19850537519335
123	104865	2021	12	0	68.86459351	17.16080411	2.172224045	334.0857582	23.65865755	0	12	7	1.13389673476678e-06	0.55098861353607	0.0445275120437145	0.19850575315884
124	104865	2022	1	0	65.94736989	9.00331529	-1.478387435	334.0857582	23.65865755	0	12	8	6.75883035710518e-07	0.166343400142941	0.00907134916633368	0.0584718083974368
125	104865	2022	2	0	63.3103714	4.768472354	-0.551483949	334.0857582	23.65865755	0	12	8	1.98923313307582e-06	0.197815933610512	0.0105384094640613	0.0694521107692356
126	104865	2022	10	0	73.34963226	145.3454539	13.99290721	334.0857582	23.65865755	0	12	6	2.22044604925031e-16	0.55098861353607	0.0445275120437145	0.198505375193262
127	104865	2022	11	0	71.03048452	64.3996226	9.781318347	334.0857582	23.65865755	0	12	6	6.49423929849145e-09	0.55098861353607	0.0445275120437145	0.198505377358008
128	104865	2022	12	0	68.67396291	27.42916743	-1.33487757	334.0857582	23.65865755	0	12	7	2.73619905104391e-08	0.166343400142941	0.00907134916633368	0.058471592223755
129	104865	2023	1	0	69.57408396	28.20703952	-0.754447917	334.0857582	23.65865755	0	12	8	3.06274902219115e-08	0.197815933610512	0.0105384094640613	0.069451457900688
130	104865	2023	2	0	65.83640035	-0.197929467	1.522981445	334.0857582	23.65865755	0	12	8	1.73782509837136e-05	0.403123531653146	0.578555345535278	0.327232085146469
131	104865	2023	10	0	74.11151886	35.75646591	15.5237058	334.0857582	23.65865755	0	12	6	3.50650530986304e-05	0.55098861353607	0.0445275120437145	0.198517063544294
132	104865	2023	11	0	71.31767273	104.7498932	8.030396144	334.0857582	23.65865755	0	12	6	1.13551562634904e-12	0.55098861353607	0.0445275120437145	0.19850537519364
133	104865	2023	12	0	77.57607015	104.7099457	2.509116332	334.0857582	23.65865755	0	12	7	1.10805600232379e-13	0.55098861353607	0.0445275120437145	0.198505375193299
134	104865	2024	1	0	73.21148427	31.89632352	0.49007838	334.0857582	23.65865755	0	12	8	3.61727786574289e-08	0.267714977159943	0.0310560241341591	0.0995903458222934
135	104865	2024	2	0	78.38586426	85.25446065	3.641943296	334.0857582	23.65865755	0	12	8	8.12686661243094e-12	0.55098861353607	0.0445275120437145	0.198505375195971
136	104866	2021	10	0	75.16552925	51.15336132	15.62862611	334.1220016	23.7874349	0	12	6	1.98125761427059e-06	0.55098861353607	0.0445275120437145	0.198506035612466
137	104866	2021	11	0	75.17419434	116.0006809	8.885356665	334.1220016	23.7874349	0	12	6	2.54746833810858e-13	0.55098861353607	0.0445275120437145	0.198505375193347
138	104866	2021	12	0	68.90364838	17.17290354	2.18663615	334.1220016	23.7874349	0	12	7	1.11794635974809e-06	0.55098861353607	0.0445275120437145	0.198505747842048
139	104866	2022	1	0	65.9679985	8.997719288	-1.463947088	334.1220016	23.7874349	0	12	8	6.67758720193611e-07	0.166343400142941	0.00907134916633368	0.0584718056893316
140	104866	2022	2	0	63.30633736	4.785134912	-0.539666265	334.1220016	23.7874349	0	12	8	1.95077976634237e-06	0.197815933610512	0.0105384094640613	0.0694520979514467
141	104866	2022	10	0	73.35287285	145.0125008	13.99744081	334.1220016	23.7874349	0	12	6	2.22044604925031e-16	0.55098861353607	0.0445275120437145	0.198505375193262
142	104866	2022	11	0	71.02652931	63.8145256	9.789717913	334.1220016	23.7874349	0	12	6	7.14380618351595e-09	0.55098861353607	0.0445275120437145	0.19850537757453
143	104866	2022	12	0	68.6911602	27.32177305	-1.316357851	334.1220016	23.7874349	0	12	7	2.76194935742519e-08	0.166343400142941	0.00907134916633368	0.0584715923095894
144	104866	2023	1	0	69.57268524	28.03338671	-0.736968622	334.1220016	23.7874349	0	12	8	3.1255797786597e-08	0.197815933610512	0.0105384094640613	0.0694514581101238
145	104866	2023	2	0	65.84249687	-0.196605161	1.529846817	334.1220016	23.7874349	0	12	8	1.70643222000911e-05	0.403123531653146	0.578555345535278	0.327231980503541
146	104866	2023	10	0	74.1265583	35.5103159	15.52716112	334.1220016	23.7874349	0	12	6	3.60852154074507e-05	0.55098861353607	0.0445275120437145	0.198517403598397
147	104866	2023	11	0	71.32193947	104.3795891	8.048075438	334.1220016	23.7874349	0	12	6	1.20441142085519e-12	0.55098861353607	0.0445275120437145	0.198505375193663
148	104866	2023	12	0	77.60094261	105.0362511	2.528829396	334.1220016	23.7874349	0	12	7	1.02957820808772e-13	0.55098861353607	0.0445275120437145	0.198505375193296
149	104866	2024	1	0	73.22817802	31.9683075	0.506259739	334.1220016	23.7874349	0	12	8	3.52249384695642e-08	0.419134673614602	0.0310560241341591	0.1500635776579
150	104866	2024	2	0	78.39692879	85.61974144	3.655673206	334.1220016	23.7874349	0	12	8	7.46487661215357e-12	0.55098861353607	0.0445275120437145	0.19850537519575
151	104867	2021	10	0	75.16945903	50.98317973	15.63717779	334.1582184	28.01831118	0	12	6	1.05440538947892e-06	0.55098861353607	0.0445275120437145	0.198505726661725
152	104867	2021	11	0	75.16667938	115.9301809	8.903731982	334.1582184	28.01831118	0	12	6	1.33511352790807e-13	0.55098861353607	0.0445275120437145	0.198505375193306
153	104867	2021	12	0	68.91481018	17.15892156	2.208691518	334.1582184	28.01831118	0	12	7	5.81385204202338e-07	0.55098861353607	0.0445275120437145	0.19850556898833
154	104867	2022	1	0	65.9600474	9.000665029	-1.442664107	334.1582184	28.01831118	0	12	8	3.45508378104401e-07	0.166343400142941	0.00907134916633368	0.0584716982725509
155	104867	2022	2	0	63.29940923	4.800626755	-0.524369021	334.1582184	28.01831118	0	12	8	1.00403572757814e-06	0.197815933610512	0.0105384094640613	0.0694517823701004
156	104867	2022	10	0	73.34919993	144.3858439	14.00393232	334.1582184	28.01831118	0	12	6	2.22044604925031e-16	0.55098861353607	0.0445275120437145	0.198505375193262
157	104867	2022	11	0	71.00725301	63.19948578	9.803822835	334.1582184	28.01831118	0	12	6	4.14803941744308e-09	0.55098861353607	0.0445275120437145	0.198505376575941
158	104867	2022	12	0	68.66144816	27.16382535	-1.288928509	334.1582184	28.01831118	0	12	7	1.47636749322057e-08	0.166343400142941	0.00907134916633368	0.0584715880243165
159	104867	2023	1	0	69.54801432	27.84692256	-0.713313917	334.1582184	28.01831118	0	12	8	1.67750965535519e-08	0.197815933610512	0.0105384094640613	0.0694514532832234
160	104867	2023	2	0	65.85804494	-0.198487774	1.538313548	334.1582184	28.01831118	0	12	8	8.79755329905333e-06	0.403123531653146	0.578555345535278	0.327229224913908
161	104867	2023	10	0	74.11949158	35.25121689	15.53582446	334.1582184	28.01831118	0	12	6	1.95231490680305e-05	0.55098861353607	0.0445275120437145	0.198511882909618
162	104867	2023	11	0	71.31069438	103.8585765	8.06922245	334.1582184	28.01831118	0	12	6	6.89510717332398e-13	0.55098861353607	0.0445275120437145	0.198505375193491
163	104867	2023	12	0	77.60689545	105.2363129	2.552249829	334.1582184	28.01831118	0	12	7	2.22044604925031e-16	0.55098861353607	0.0445275120437145	0.198505375193262
164	104867	2024	1	0	73.22828166	31.98748589	0.526240389	334.1582184	28.01831118	0	12	8	1.81679458115609e-08	0.419134673614602	0.0323762856423855	0.150503659141645
165	104867	2024	2	0	78.39920044	85.87197876	3.670101484	334.1582184	28.01831118	0	12	8	3.67083667819197e-12	0.55098861353607	0.0445275120437145	0.198505375194485
166	104868	2021	10	0	75.18411636	50.87880135	15.64069176	334.1944084	32.29761314	0	12	6	5.48906356097296e-07	0.55098861353607	0.0445275120437145	0.198505558162047
167	104868	2021	11	0	75.18717957	116.0258675	8.912311554	334.1944084	32.29761314	0	12	6	2.22044604925031e-16	0.55098861353607	0.0445275120437145	0.198505375193262
168	104868	2021	12	0	68.94540024	17.1641283	2.219864368	334.1944084	32.29761314	0	12	7	2.97772892814757e-07	0.55098861353607	0.0445275120437145	0.198505474450893
169	104868	2022	1	0	65.97264862	8.993462563	-1.431167066	334.1944084	32.29761314	0	12	8	1.77179277624621e-07	0.166343400142941	0.00907134916633368	0.0584716421628507
170	104868	2022	2	0	63.29313469	4.813537359	-0.514976203	334.1944084	32.29761314	0	12	8	5.11629467359959e-07	0.197815933610512	0.0105384094640613	0.0694516182346803
171	104868	2022	10	0	73.35199356	144.0961151	14.00759745	334.1944084	32.29761314	0	12	6	2.22044604925031e-16	0.55098861353607	0.0445275120437145	0.198505375193262
172	104868	2022	11	0	71.00302887	62.70119286	9.810571194	334.1944084	32.29761314	0	12	6	2.33099325401217e-09	0.55098861353607	0.0445275120437145	0.198505375970259
173	104868	2022	12	0	68.67310333	27.06489468	-1.274606884	334.1944084	32.29761314	0	12	7	7.7167497659682e-09	0.166343400142941	0.00907134916633368	0.0584715856753414
174	104868	2023	1	0	69.54450226	27.70879555	-0.699395061	334.1944084	32.29761314	0	12	8	8.82321258746354e-09	0.197815933610512	0.0105384094640613	0.0694514506325954
175	104868	2023	2	0	65.8615303	-0.19697991	1.543929756	334.1944084	32.29761314	0	12	8	4.48784683283049e-06	0.403123531653146	0.578555345535278	0.327227788345086
176	104868	2023	10	0	74.131073	35.03547668	15.53851604	334.1944084	32.29761314	0	12	6	1.03785057718661e-05	0.55098861353607	0.0445275120437145	0.198508834695186
177	104868	2023	11	0	71.31285095	103.526577	8.083315372	334.1944084	32.29761314	0	12	6	3.76726518764933e-13	0.55098861353607	0.0445275120437145	0.198505375193387
178	104868	2023	12	0	77.62533188	105.5061302	2.567950845	334.1944084	32.29761314	0	12	7	2.22044604925031e-16	0.55098861353607	0.0445275120437145	0.198505375193262
179	104868	2024	1	0	73.24053955	32.03995132	0.539064884	334.1944084	32.29761314	0	12	8	9.21540210805719e-09	0.298429279912005	0.0323762856423855	0.110268524923264
180	104868	2024	2	0	78.40742493	86.18034744	3.681365132	334.1944084	32.29761314	0	12	8	1.77007051019678e-12	0.55098861353607	0.0445275120437145	0.198505375193852
181	104869	2021	10	0	75.18445333	50.72210185	15.64817874	278.5284996	37.45850372	0	12	5	2.76968624177256e-06	0.55098861353607	0.0445275120437145	0.198506298422009
182	104869	2021	11	0	75.17513784	115.929863	8.928192457	278.5284996	37.45850372	0	12	5	3.35484506166186e-13	0.55098861353607	0.0445275120437145	0.198505375193373
183	104869	2021	12	0	68.94843547	17.14555613	2.238576015	278.5284996	37.45850372	0	12	7	1.34682123529941e-06	0.55098861353607	0.0445275120437145	0.198505824133673
184	104869	2022	1	0	65.95846558	8.995631536	-1.413030505	278.5284996	37.45850372	0	12	7	8.70540033294755e-07	0.166343400142941	0.00907134916633368	0.0584718732831026
185	104869	2022	2	0	63.2852211	4.82567215	-0.502221704	278.5284996	37.45850372	0	12	7	2.50349743223135e-06	0.197815933610512	0.0105384094640613	0.0694522821906686
186	104869	2022	10	0	73.34787496	143.521403	14.01319186	278.5284996	37.45850372	0	12	5	2.22044604925031e-16	0.55098861353607	0.0445275120437145	0.198505375193262
187	104869	2022	11	0	70.98400116	62.19054159	9.822912216	278.5284996	37.45850372	0	12	5	1.26081422481512e-08	0.55098861353607	0.0445275120437145	0.198505379395976
188	104869	2022	12	0	68.63914744	26.9232858	-1.251467188	278.5284996	37.45850372	0	12	7	3.57239107780215e-08	0.166343400142941	0.00907134916633368	0.0584715950110618
189	104869	2023	1	0	69.51857503	27.55893199	-0.679494441	278.5284996	37.45850372	0	12	7	4.46463405489977e-08	0.197815933610512	0.0105384094640613	0.0694514625736381
190	104869	2023	2	0	65.87460581	-0.198413198	1.551058133	278.5284996	37.45850372	0	12	7	2.19907703428483e-05	0.403123531653146	0.578555345535278	0.327233622652922
191	104869	2023	10	0	74.12086995	34.82054265	15.54629167	278.5284996	37.45850372	0	12	5	5.29259787066439e-05	0.55098861353607	0.0445275120437145	0.198523017186164
192	104869	2023	11	0	71.30005137	103.063474	8.100712776	278.5284996	37.45850372	0	12	5	2.02495985835226e-12	0.55098861353607	0.0445275120437145	0.198505375193937
193	104869	2023	12	0	77.6251653	105.6423747	2.587230047	278.5284996	37.45850372	0	12	7	1.09898473977333e-13	0.55098861353607	0.0445275120437145	0.198505375193298
194	104869	2024	1	0	73.23675283	32.04275894	0.555573463	278.5284996	37.45850372	0	12	7	4.52714570790959e-08	0.298429279912005	0.0323762856423855	0.110268536941949
195	104869	2024	2	0	78.40721385	86.36236064	3.693195025	278.5284996	37.45850372	0	12	7	8.3820076450177e-12	0.55098861353607	0.0445275120437145	0.198505375196056
196	104870	2021	10	0	75.19934082	50.56805897	15.65336227	278.5586472	39.06259489	0	12	5	2.22151735424843e-06	0.55098861353607	0.0445275120437145	0.198506115699046
197	104870	2021	11	0	75.19337845	116.0023174	8.940360069	278.5586472	39.06259489	0	12	5	2.58488457260869e-13	0.55098861353607	0.0445275120437145	0.198505375193348
198	104870	2021	12	0	68.97941208	17.14327002	2.253858805	278.5586472	39.06259489	0	12	7	1.05545214859338e-06	0.55098861353607	0.0445275120437145	0.198505727010644
199	104870	2022	1	0	65.96481323	8.986646652	-1.397311807	278.5586472	39.06259489	0	12	7	6.81993458557618e-07	0.166343400142941	0.00907134916633368	0.0584718104342444
200	104870	2022	2	0	63.2746706	4.841584563	-0.489857845	278.5586472	39.06259489	0	12	7	1.94619070418345e-06	0.197815933610512	0.0153689123690128	0.0710622640567431
201	104870	2022	10	0	73.34989548	143.069828	14.01826334	278.5586472	39.06259489	0	12	5	2.22044604925031e-16	0.55098861353607	0.0445275120437145	0.198505375193262
202	104870	2022	11	0	70.97431564	61.54726315	9.832642078	278.5586472	39.06259489	0	12	5	1.11221857304925e-08	0.55098861353607	0.0445275120437145	0.198505378900657
203	104870	2022	12	0	68.641222	26.78191948	-1.23207739	278.5586472	39.06259489	0	12	7	2.87559755964546e-08	0.166343400142941	0.00907134916633368	0.0584715926884167
204	104870	2023	1	0	69.50660896	27.38545465	-0.660912529	278.5586472	39.06259489	0	12	7	3.61102772027455e-08	0.197815933610512	0.0105384094640613	0.0694514597282836
205	104870	2023	2	0	65.87978172	-0.196381316	1.558500886	278.5586472	39.06259489	0	12	7	1.71200560831885e-05	0.403123531653146	0.578555345535278	0.327231999081503
206	104870	2023	10	0	74.12976074	34.54428577	15.55068231	278.5586472	39.06259489	0	12	5	4.34317476010162e-05	0.55098861353607	0.0445275120437145	0.198519852442462
207	104870	2023	11	0	71.29811859	102.5943031	8.118898392	278.5586472	39.06259489	0	12	5	1.7352676887709e-12	0.55098861353607	0.0445275120437145	0.19850537519384
208	104870	2023	12	0	77.64214325	105.9487286	2.607514262	278.5586472	39.06259489	0	12	7	2.22044604925031e-16	0.55098861353607	0.0445275120437145	0.198505375193262
209	104870	2024	1	0	73.24735641	32.09319592	0.572237998	278.5586472	39.06259489	0	12	7	3.5087911931161e-08	0.298429279912005	0.0323762856423855	0.110268533547434
210	104870	2024	2	0	78.41503334	86.7204361	3.707604766	278.5586472	39.06259489	0	12	7	6.11279375846797e-12	0.55098861353607	0.0445275120437145	0.198505375195299
211	105477	2021	10	0	75.15144348	51.31592655	15.62089086	278.3776321	24.80113729	0	12	6	1.64499945854272e-05	0.55098861353607	0.0445275120437145	0.19851085852479
212	105477	2021	11	0	75.16211891	115.9571342	8.867950916	278.3776321	24.80113729	0	12	6	2.19116851424030e-12	0.55098861353607	0.0445275120437145	0.198505375193992
213	105477	2021	12	0	68.87202644	17.17238665	2.164869428	278.3776321	24.80113729	0	12	7	9.5018077790724e-06	0.55098861353607	0.0445275120437145	0.198508542462521
214	105477	2022	1	0	65.95845032	8.998926163	-1.4852314	278.3776321	24.80113729	0	12	8	5.68427728849749e-06	0.166343400142941	0.00907134916633368	0.0584734778621877
215	105477	2022	2	0	63.31225681	4.765869737	-0.555887774	278.3776321	24.80113729	0	12	8	1.67324296132846e-05	0.197815933610512	0.0105384094640613	0.0694570251680623
216	105477	2022	10	0	73.35289001	145.5683212	13.99092507	278.3776321	24.80113729	0	12	6	2.22044604925031e-16	0.55098861353607	0.0445275120437145	0.198505375193262
217	105477	2022	11	0	71.03959846	64.53305435	9.776427507	278.3776321	24.80113729	0	12	6	5.32227323842133e-08	0.55098861353607	0.0445275120437145	0.198505392934172
218	105477	2022	12	0	68.69636726	27.47860909	-1.343818575	278.3776321	24.80113729	0	12	7	2.27690142229454e-07	0.166343400142941	0.00907134916633368	0.0584716589998056
219	105477	2023	1	0	69.58669281	28.25030804	-0.76153098	278.3776321	24.80113729	0	12	8	2.5521586787206e-07	0.197815933610512	0.0105384094640613	0.0694515327634805
220	105477	2023	2	0	65.82940674	-0.195994839	1.520721465	278.3776321	24.80113729	0	12	8	0.000146089636831932	0.403123531653146	0.578555345535278	0.327274988941752
221	105477	2023	10	0	74.12067032	35.81410694	15.52001882	278.3776321	24.80113729	0	12	6	0.000291718145620924	0.55098861353607	0.0445275120437145	0.198602614575135
222	105477	2023	11	0	71.32515717	104.9050999	8.024793148	278.3776321	24.80113729	0	12	6	9.26246358556182e-12	0.55098861353607	0.0445275120437145	0.198505375196349
223	105477	2023	12	0	77.58100891	104.7123585	2.502987921	278.3776321	24.80113729	0	12	7	9.30572711544925e-13	0.55098861353607	0.0445275120437145	0.198505375193572
224	105477	2024	1	0	73.21716309	31.91112518	0.484596655	278.3776321	24.80113729	0	12	8	3.03172800796356e-07	0.267714977159943	0.0310560241341591	0.0995904348223008
225	105477	2024	2	0	78.38846016	85.24113083	3.638849378	278.3776321	24.80113729	0	12	8	6.85499498572947e-11	0.55098861353607	0.0445275120437145	0.198505375216112
226	105478	2021	10	0	75.15885925	51.23934174	15.62469006	389.7878532	23.23875427	0	12	5	2.29940276672744e-07	0.55098861353607	0.0445275120437145	0.19850545184002
227	105478	2021	11	0	75.16891098	115.984993	8.876528263	389.7878532	23.23875427	0	12	6	2.22044604925031e-16	0.55098861353607	0.0445275120437145	0.198505375193262
228	105478	2021	12	0	68.88866425	17.17407131	2.175668001	389.7878532	23.23875427	0	12	7	1.20250681151571e-07	0.55098861353607	0.0445275120437145	0.198505415276822
229	105478	2022	1	0	65.96466064	8.998711109	-1.474716902	389.7878532	23.23875427	0	12	8	7.18982324869451e-08	0.166343400142941	0.00907134916633368	0.058471607069169
230	105478	2022	2	0	63.30995178	4.77558732	-0.547831446	389.7878532	23.23875427	0	12	8	2.10849704360391e-07	0.197815933610512	0.0105384094640613	0.0694515179747593
231	105478	2022	10	0	73.35300446	145.302536	13.9941268	389.7878532	23.23875427	0	12	5	2.22044604925031e-16	0.55098861353607	0.0445275120437145	0.198505375193262
232	105478	2022	11	0	71.03363419	64.17926788	9.782938004	389.7878532	23.23875427	0	12	6	7.18828820544977e-10	0.55098861353607	0.0445275120437145	0.198505375432871
233	105478	2022	12	0	68.69525909	27.40346813	-1.330168784	389.7878532	23.23875427	0	12	7	2.92495035115906e-09	0.166343400142941	0.00907134916633368	0.058471584078075
234	105478	2023	1	0	69.58073425	28.14173603	-0.749359369	389.7878532	23.23875427	0	12	8	3.29626358080042e-09	0.197815933610512	0.0105384094640613	0.0694514487902791
235	105478	2023	2	0	65.8360405	-0.196369216	1.525224686	389.7878532	23.23875427	0	12	8	1.84275639419839e-06	0.403123531653146	0.578555345535278	0.327226906648273
236	105478	2023	10	0	74.12424469	35.66540146	15.52349424	389.7878532	23.23875427	0	12	5	4.13430802397462e-06	0.55098861353607	0.0445275120437145	0.198506753295936
237	105478	2023	11	0	71.32417297	104.6521225	8.036384583	389.7878532	23.23875427	0	12	6	1.23032825640816e-13	0.55098861353607	0.0445275120437145	0.198505375193303
238	105478	2023	12	0	77.59177399	104.8763885	2.515854597	389.7878532	23.23875427	0	12	7	2.22044604925031e-16	0.55098861353607	0.0445275120437145	0.198505375193262
239	105478	2024	1	0	73.22327805	31.94180202	0.495380819	389.7878532	23.23875427	0	12	8	3.81230336262634e-09	0.267714977159943	0.0310560241341591	0.0995903350354683
240	105478	2024	2	0	78.39302063	85.43105316	3.647192001	389.7878532	23.23875427	0	12	8	8.34721885366225e-13	0.55098861353607	0.0445275120437145	0.19850537519354
241	105479	2021	10	0	75.17459615	51.15133667	15.62800535	278.4621544	22.24680595	0	12	6	2.54419339418645e-05	0.55098861353607	0.0445275120437145	0.198513855837909
242	105479	2021	11	0	75.19163767	116.1012243	8.884699504	278.4621544	22.24680595	0	12	6	3.20896323411163e-12	0.55098861353607	0.0445275120437145	0.198505375194331
243	105479	2021	12	0	68.92157491	17.1840814	2.186562697	278.4621544	22.24680595	0	12	7	1.43326470518136e-05	0.55098861353607	0.0445275120437145	0.198510152742279
244	105479	2022	1	0	65.98183695	8.992744128	-1.463646412	278.4621544	22.24680595	0	12	8	8.58684812315127e-06	0.166343400142941	0.00907134916633368	0.0584744453857992
245	105479	2022	2	0	63.30593999	4.788859049	-0.538633386	278.4621544	22.24680595	0	12	8	2.50254472442707e-05	0.197815933610512	0.0105384094640613	0.0694597895072726
246	105479	2022	10	0	73.35612742	145.0483348	13.99763425	278.4621544	22.24680595	0	12	6	1.26787929778366e-13	0.55098861353607	0.0445275120437145	0.198505375193304
247	105479	2022	11	0	71.03117116	63.70381419	9.789280574	278.4621544	22.24680595	0	12	6	9.36667791606533e-08	0.55098861353607	0.0445275120437145	0.198505406415521
248	105479	2022	12	0	68.71152751	27.3169028	-1.316120982	278.4621544	22.24680595	0	12	7	3.55321188635215e-07	0.166343400142941	0.00907134916633368	0.0584717015434877
249	105479	2023	1	0	69.58043162	28.00402705	-0.735816697	278.4621544	22.24680595	0	12	8	4.03816402837782e-07	0.197815933610512	0.0105384094640613	0.0694515822969922
250	105479	2023	2	0	65.83983358	-0.194940746	1.530648986	278.4621544	22.24680595	0	12	8	0.000218895097874669	0.403123531653146	0.578555345535278	0.327299257428766
251	105479	2023	10	0	74.13762156	35.46320343	15.52588304	278.4621544	22.24680595	0	12	6	0.000467172450351425	0.55098861353607	0.0445275120437145	0.198661099343379
252	105479	2023	11	0	71.32823181	104.3546549	8.050275167	278.4621544	22.24680595	0	12	6	1.55536672287471e-11	0.55098861353607	0.0445275120437145	0.198505375198446
253	105479	2023	12	0	77.61247762	105.1487707	2.53134807	278.4621544	22.24680595	0	12	7	1.29537335396037e-12	0.55098861353607	0.0445275120437145	0.198505375193693
254	105479	2024	1	0	73.23740896	32.00138537	0.508028408	278.4621544	22.24680595	0	12	8	4.49813221158177e-07	0.419134673614602	0.0310560241341591	0.150063715853994
255	105479	2024	2	0	78.40226491	85.73623403	3.658219099	278.4621544	22.24680595	0	12	8	9.38059233454103e-11	0.55098861353607	0.0445275120437145	0.19850537522453
256	105480	2021	10	0	75.17815781	50.97309113	15.63662696	278.4923019	22.6398015	0	12	6	2.48344696038486e-05	0.55098861353607	0.0445275120437145	0.198513653349796
257	105480	2021	11	0	75.18332863	116.0211182	8.90324831	278.4923019	22.6398015	0	12	6	3.08567674696294e-12	0.55098861353607	0.0445275120437145	0.19850537519429
258	105480	2021	12	0	68.93201637	17.16793203	2.208734334	278.4923019	22.6398015	0	12	7	1.36555871037384e-05	0.55098861353607	0.0445275120437145	0.19850992705563
259	105480	2022	1	0	65.97199249	8.995095015	-1.44217217	278.4923019	22.6398015	0	12	8	8.13691375493829e-06	0.166343400142941	0.00907134916633368	0.0584742954076765
260	105480	2022	2	0	63.29792881	4.804109931	-0.523238644	278.4923019	22.6398015	0	12	8	2.35877326413971e-05	0.197815933610512	0.0105384094640613	0.0694593102690717
261	105480	2022	10	0	73.3523674	144.4092903	14.00417614	278.4923019	22.6398015	0	12	6	1.3509961674947e-13	0.55098861353607	0.0445275120437145	0.198505375193307
262	105480	2022	11	0	71.01122665	63.07548809	9.803534508	278.4923019	22.6398015	0	12	6	9.98581234393919e-08	0.55098861353607	0.0445275120437145	0.198505408479303
263	105480	2022	12	0	68.68008232	27.15248632	-1.288576901	278.4923019	22.6398015	0	12	7	3.48232693565842e-07	0.166343400142941	0.00907134916633368	0.058471699180656
264	105480	2023	1	0	69.55456924	27.81691647	-0.711986467	278.4923019	22.6398015	0	12	8	3.96943638132138e-07	0.197815933610512	0.0105384094640613	0.0694515800060706
265	105480	2023	2	0	65.85524178	-0.196910508	1.539199352	278.4923019	22.6398015	0	12	8	0.000206675177958969	0.403123531653146	0.578555345535278	0.327295184122128
266	105480	2023	10	0	74.12997246	35.19535351	15.53467202	278.4923019	22.6398015	0	12	6	0.000463653041894791	0.55098861353607	0.0445275120437145	0.198659926207227
267	105480	2023	11	0	71.31627846	103.8168163	8.071540833	278.4923019	22.6398015	0	12	6	1.63596299452144e-11	0.55098861353607	0.0445275120437145	0.198505375198715
268	105480	2023	12	0	77.61772156	105.3511219	2.55487752	278.4923019	22.6398015	0	12	7	1.18338447433495e-12	0.55098861353607	0.0445275120437145	0.198505375193656
269	105480	2024	1	0	73.23680878	32.01738214	0.528101772	278.4923019	22.6398015	0	12	8	4.25118010451828e-07	0.419134673614602	0.0323762856423855	0.150503794791666
270	105480	2024	2	0	78.40413094	85.99438858	3.672759771	278.4923019	22.6398015	0	12	8	8.43806809845979e-11	0.55098861353607	0.0445275120437145	0.198505375221388
271	105481	2021	10	0	75.18940353	50.77728271	15.64487767	278.5224609	31.30847263	0	12	5	7.21495666455147e-06	0.55098861353607	0.0445275120437145	0.198507780178816
272	105481	2021	11	0	75.18967247	116.0208797	8.921593666	278.5224609	31.30847263	0	12	6	7.93774571693116e-13	0.55098861353607	0.0445275120437145	0.198505375193526
273	105481	2021	12	0	68.95723534	17.15790796	2.231147707	278.5224609	31.30847263	0	12	7	3.53150500648153e-06	0.55098861353607	0.0445275120437145	0.198506552361597
274	105481	2022	1	0	65.97080612	8.991319895	-1.419946969	278.5224609	31.30847263	0	12	8	2.09744786699381e-06	0.166343400142941	0.00907134916633368	0.0584722822523805
275	105481	2022	2	0	63.28728771	4.822893977	-0.506628156	278.5224609	31.30847263	0	12	8	6.03286825619959e-06	0.197815933610512	0.0105384094640613	0.06945345864761
276	105481	2022	10	0	73.35137367	143.7609596	14.0111208	278.5224609	31.30847263	0	12	5	2.22044604925031e-16	0.55098861353607	0.0445275120437145	0.198505375193262
277	105481	2022	11	0	70.99378777	62.31877995	9.817851543	278.5224609	31.30847263	0	12	6	2.96292492522607e-08	0.55098861353607	0.0445275120437145	0.198505385069678
278	105481	2022	12	0	68.66335678	26.97208166	-1.260480911	278.5224609	31.30847263	0	12	7	9.30472128919372e-08	0.166343400142941	0.00907134916633368	0.0584716141188291
279	105481	2023	1	0	69.53248978	27.60092354	-0.68662186	278.5224609	31.30847263	0	12	8	1.06610665819984e-07	0.197815933610512	0.0105384094640613	0.0694514832284132
280	105481	2023	2	0	65.86766243	-0.196854576	1.548757792	278.5224609	31.30847263	0	12	8	5.29662625135074e-05	0.403123531653146	0.578555345535278	0.327243947816979
281	105481	2023	10	0	74.13100624	34.87234783	15.54252243	278.5224609	31.30847263	0	12	5	0.00013797111015234	0.55098861353607	0.0445275120437145	0.198551365563312
282	105481	2023	11	0	71.3082962	103.2204895	8.095158577	278.5224609	31.30847263	0	12	6	4.73054373761453e-12	0.55098861353607	0.0445275120437145	0.198505375194838
283	105481	2023	12	0	77.63142395	105.6556683	2.581112683	278.5224609	31.30847263	0	12	7	2.88244438450517e-13	0.55098861353607	0.0445275120437145	0.198505375193358
284	105481	2024	1	0	73.24316216	32.05883694	0.550101578	278.5224609	31.30847263	0	12	8	1.08675007786675e-07	0.298429279912005	0.0323762856423855	0.110268558076466
285	105481	2024	2	0	78.41014099	86.36217499	3.690079927	278.5224609	31.30847263	0	12	8	2.02027883177963e-11	0.55098861353607	0.0445275120437145	0.198505375199996
286	105482	2021	10	0	75.20433299	50.61977005	15.65005906	222.8444862	35.10836334	0	12	4	4.51393855774415e-05	0.55098861353607	0.0445275120437145	0.198520421655121
287	105482	2021	11	0	75.20794678	116.0902278	8.933804512	222.8444862	35.10836334	0	12	4	5.21118586619832e-12	0.55098861353607	0.0445275120437145	0.198505375194999
288	105482	2021	12	0	68.98841349	17.15494728	2.246457815	222.8444862	35.10836334	0	12	7	1.97517113363544e-05	0.55098861353607	0.0445275120437145	0.19851195909704
289	105482	2022	1	0	65.97678121	8.982114474	-1.404168924	222.8444862	35.10836334	0	12	6	1.39925140858757e-05	0.166343400142941	0.00907134916633368	0.0584762472744535
290	105482	2022	2	0	63.27629598	4.83861351	-0.494219363	222.8444862	35.10836334	0	12	5	4.36243163986746e-05	0.197815933610512	0.0153689123690128	0.071076156765308
291	105482	2022	10	0	73.35344696	143.3104808	14.01618322	222.8444862	35.10836334	0	12	4	2.82971993263424e-13	0.55098861353607	0.0445275120437145	0.198505375193356
292	105482	2022	11	0	70.98404439	61.66688029	9.827587128	222.8444862	35.10836334	0	12	4	2.22937502315294e-07	0.55098861353607	0.0445275120437145	0.198505449505762
293	105482	2022	12	0	68.66533152	26.82729212	-1.241061449	222.8444862	35.10836334	0	12	7	5.3483239754804e-07	0.166343400142941	0.00907134916633368	0.0584717613805574
294	105482	2023	1	0	69.52046458	27.42650477	-0.667972505	222.8444862	35.10836334	0	12	6	7.34405878534911e-07	0.197815933610512	0.0105384094640613	0.0694516924934841
295	105482	2023	2	0	65.87278493	-0.195046028	1.556224982	222.8444862	35.10836334	0	12	5	0.000383453048271803	0.403123531653146	0.578555345535278	0.327354110078899
296	105482	2023	10	0	74.14000702	34.5898234	15.54693953	222.8444862	35.10836334	0	12	4	0.00088300217014015	0.55098861353607	0.0445275120437145	0.198799709249975
297	105482	2023	11	0	71.30632528	102.7442805	8.113422076	222.8444862	35.10836334	0	12	4	3.45674654289898e-11	0.55098861353607	0.0445275120437145	0.198505375204784
298	105482	2023	12	0	77.64858754	105.9672089	2.601458073	222.8444862	35.10836334	0	12	7	1.51910218253316e-12	0.55098861353607	0.0445275120437145	0.198505375193768
299	105482	2024	1	0	73.25371806	32.10818354	0.56681482	222.8444862	35.10836334	0	12	6	7.1740132308939e-07	0.298429279912005	0.0323762856423855	0.110268760985238
300	105482	2024	2	0	78.41790263	86.72781118	3.704534372	222.8444862	35.10836334	0	12	5	1.36850497630977e-10	0.55098861353607	0.0445275120437145	0.198505375238878
301	105483	2021	10	0	75.20399094	50.46035385	15.65766096	222.8686104	30.05120516	0	12	6	8.67888242176803e-05	0.55098861353607	0.0445275120437145	0.198534304801334
302	105483	2021	11	0	75.19459152	115.9887428	8.94984436	222.8686104	30.05120516	0	12	5	1.08578377447606e-11	0.55098861353607	0.0445275120437145	0.198505375196881
303	105483	2021	12	0	68.98975372	17.13485241	2.265286565	222.8686104	30.05120516	0	12	7	4.43605259868348e-05	0.55098861353607	0.0445275120437145	0.198520162035257
304	105483	2022	1	0	65.96066284	8.984116077	-1.385896742	222.8686104	30.05120516	0	12	6	3.12429218490948e-05	0.166343400142941	0.00907134916633368	0.0584819974103745
305	105483	2022	2	0	63.26790047	4.850918531	-0.481435582	222.8686104	30.05120516	0	12	8	7.4417255101688e-05	0.197815933610512	0.0153689123690128	0.071086421078209
306	105483	2022	10	0	73.34903717	142.7138519	14.02188253	222.8686104	30.05120516	0	12	6	5.91426118732127e-13	0.55098861353607	0.0445275120437145	0.198505375193459
307	105483	2022	11	0	70.96408463	61.15815926	9.840152264	222.8686104	30.05120516	0	12	5	5.01513675957919e-07	0.55098861353607	0.0445275120437145	0.198505542364487
308	105483	2022	12	0	68.62883377	26.68457031	-1.217799842	222.8686104	30.05120516	0	12	7	1.2293022481859e-06	0.166343400142941	0.00907134916633368	0.0584719928705076
309	105483	2023	1	0	69.49274063	27.27785778	-0.647976398	222.8686104	30.05120516	0	12	6	1.68834678324905e-06	0.197815933610512	0.0105384094640613	0.0694520104737856
310	105483	2023	2	0	65.88576889	-0.196033388	1.563415945	222.8686104	30.05120516	0	12	8	0.000654887469506562	0.403123531653146	0.578555345535278	0.32744458821931
311	105483	2023	10	0	74.128582	34.37935257	15.5548358	222.8686104	30.05120516	0	12	6	0.0017120903795234	0.55098861353607	0.0445275120437145	0.199076071986436
312	105483	2023	11	0	71.29249573	102.2742043	8.130795002	222.8686104	30.05120516	0	12	5	7.73998331439922e-11	0.55098861353607	0.0445275120437145	0.198505375219062
313	105483	2023	12	0	77.64677048	106.0922508	2.620754004	222.8686104	30.05120516	0	12	7	3.31728078065255e-12	0.55098861353607	0.0445275120437145	0.198505375194367
314	105483	2024	1	0	73.24892807	32.10866928	0.583337724	222.8686104	30.05120516	0	12	6	1.60230280383742e-06	0.298429279912005	0.0323762856423855	0.110269055952398
315	105483	2024	2	0	78.41720963	86.89686966	3.716414809	222.8686104	30.05120516	0	12	8	2.26505142361545e-10	0.55098861353607	0.0445275120437145	0.198505375268763
316	105484	2021	10	0	75.21593221	50.32563527	15.66166115	222.8927383	28.14848137	0	12	6	0.00012044679810582	0.55098861353607	0.0445275120437145	0.198545524125964
317	105484	2021	11	0	75.20957692	116.0440013	8.959343274	222.8927383	28.14848137	0	12	6	1.33355632900369e-11	0.55098861353607	0.0445275120437145	0.198505375197707
318	105484	2021	12	0	69.01408641	17.12985738	2.277112007	222.8927383	28.14848137	0	12	7	6.03245816293836e-05	0.55098861353607	0.0445275120437145	0.198525483387138
319	105484	2022	1	0	65.96288554	8.974995295	-1.373494983	222.8927383	28.14848137	0	12	8	3.55850194072402e-05	0.166343400142941	0.00907134916633368	0.0584834447762273
320	105484	2022	2	0	63.25717672	4.863534927	-0.471675754	222.8927383	28.14848137	0	12	8	0.000100488455815373	0.197815933610512	0.0153689123690128	0.0710951114784469
321	105484	2022	10	0	73.35084025	142.3349813	14.02595488	222.8927383	28.14848137	0	12	6	8.59938501217152e-13	0.55098861353607	0.0445275120437145	0.198505375193548
322	105484	2022	11	0	70.95551554	60.62223434	9.84790198	222.8927383	28.14848137	0	12	6	6.88865913766175e-07	0.55098861353607	0.0445275120437145	0.198505604815233
323	105484	2022	12	0	68.6289444	26.56255976	-1.202793201	222.8927383	28.14848137	0	12	7	1.70962750979374e-06	0.166343400142941	0.00907134916633368	0.0584721529789281
324	105484	2023	1	0	69.48112742	27.14000193	-0.633283774	222.8927383	28.14848137	0	12	8	1.97173133246111e-06	0.197815933610512	0.0105384094640613	0.069452104935302
325	105484	2023	2	0	65.88857524	-0.193785071	1.569434047	222.8927383	28.14848137	0	12	8	0.00088517755688873	0.555826077318948	0.578555345535278	0.378422200137038
326	105484	2023	10	0	74.13544973	34.14937464	15.55819352	222.8927383	28.14848137	0	12	6	0.00241699875701006	0.55098861353607	0.0445275120437145	0.199311041445598
327	105484	2023	11	0	71.28999837	101.8743769	8.145198822	222.8927383	28.14848137	0	12	6	1.0393485449026e-10	0.55098861353607	0.0445275120437145	0.198505375227907
328	105484	2023	12	0	77.65903982	106.3413061	2.636853695	222.8927383	28.14848137	0	12	7	4.29976901226675e-12	0.55098861353607	0.0445275120437145	0.198505375194695
329	105484	2024	1	0	73.25658925	32.14527512	0.596484443	222.8927383	28.14848137	0	12	8	1.81030015074313e-06	0.298429279912005	0.0323762856423855	0.110269125284847
330	105484	2024	2	0	78.42303467	87.18963623	3.72813646	222.8927383	28.14848137	0	12	8	2.90351451226138e-10	0.55098861353607	0.0445275120437145	0.198505375290045
331	106088	2021	10	0	75.18763987	51.6492513	15.6008962	222.6996841	22.66344166	0.083333333	12	5	0.000236746646779577	0.55098861353607	0.0445275120437145	0.198584290742188
332	106088	2021	11	0	75.26150767	116.5894597	8.828000069	222.6996841	22.66344166	0.083333333	12	6	2.71114840524822e-11	0.55098861353607	0.0445275120437145	0.198505375202299
333	106088	2021	12	0	68.93556976	17.25447337	2.12043786	222.6996841	22.66344166	0.083333333	12	7	0.000130134894901207	0.55098861353607	0.0445275120437145	0.198548753491562
334	106088	2022	1	0	66.04064433	8.966837247	-1.526138862	222.6996841	22.66344166	0.083333333	12	8	7.98429855523224e-05	0.166343400142941	0.00907134916633368	0.058498197431609
335	106088	2022	2	0	63.32373683	4.753874461	-0.581335763	222.6996841	22.66344166	0.083333333	12	8	0.000234631656755553	0.197815933610512	0.0105384094640613	0.0695296582437764
336	106088	2022	10	0	73.37581889	146.9456126	13.97914823	222.6996841	22.66344166	0.083333333	12	5	9.04224781404726e-13	0.55098861353607	0.0445275120437145	0.198505375193563
337	106088	2022	11	0	71.09992981	65.24278259	9.746380488	222.6996841	22.66344166	0.083333333	12	6	6.50008028403003e-07	0.55098861353607	0.0445275120437145	0.198505591862604
338	106088	2022	12	0	68.8547109	27.78068542	-1.397566199	222.6996841	22.66344166	0.083333333	12	7	2.99605874156877e-06	0.166343400142941	0.00907134916633368	0.0584725817893387
339	106088	2023	1	0	69.6722641	28.48413785	-0.803147256	222.6996841	22.66344166	0.083333333	12	8	3.40482817211168e-06	0.197815933610512	0.0105384094640613	0.0694525826342486
340	106088	2023	2	0	65.7848409	-0.181652899	1.507951617	222.6996841	22.66344166	0.083333333	12	8	0.00203892689070595	0.403123531653146	0.578555345535278	0.327905934693043
341	106088	2023	10	0	74.18754323	36.11747742	15.49640083	222.6996841	22.66344166	0.083333333	12	5	0.00420926852073866	0.55098861353607	0.0445275120437145	0.199908464700174
342	106088	2023	11	0	71.37710826	105.8295822	7.993141015	222.6996841	22.66344166	0.083333333	12	6	1.08361836688646e-10	0.55098861353607	0.0445275120437145	0.198505375229382
343	106088	2023	12	0	77.62295278	104.8378448	2.468482415	222.6996841	22.66344166	0.083333333	12	7	1.26812230919193e-11	0.55098861353607	0.0445275120437145	0.198505375197489
344	106088	2024	1	0	73.26124827	32.04009692	0.453353216	222.6996841	22.66344166	0.083333333	12	8	4.13590724422054e-06	0.267714977159943	0.0310560241341591	0.0995917124004486
345	106088	2024	2	0	78.40958913	85.28076172	3.622719924	222.6996841	22.66344166	0.083333333	12	8	9.56941831894829e-10	0.55098861353607	0.0445275120437145	0.198505375512242
346	106089	2021	10	0	75.19317627	51.48399258	15.60916185	222.7238312	22.19270468	0.090909091	12	5	0.000264256644866071	0.55098861353607	0.0445275120437145	0.19859346074155
347	106089	2021	11	0	75.25716782	116.5308876	8.846053839	222.7238312	22.19270468	0.090909091	12	5	3.25144704042465e-11	0.55098861353607	0.0445275120437145	0.1985053752041
348	106089	2021	12	0	68.95086098	17.24361706	2.14226675	222.7238312	22.19270468	0.090909091	12	7	0.000142024817913001	0.55098861353607	0.0445275120437145	0.198552716799233
349	106089	2022	1	0	66.03701019	8.970625639	-1.505146772	222.7238312	22.19270468	0.090909091	12	8	8.67340871626139e-05	0.166343400142941	0.00907134916633368	0.0585004944654791
350	106089	2022	2	0	63.31788921	4.769070625	-0.566094995	222.7238312	22.19270468	0.090909091	12	8	0.000253558115566502	0.197815933610512	0.0105384094640613	0.0695359670633801
351	106089	2022	10	0	73.37285042	146.3733749	13.98536563	222.7238312	22.19270468	0.090909091	12	5	1.09029678641773e-12	0.55098861353607	0.0445275120437145	0.198505375193625
352	106089	2022	11	0	71.08275414	64.61643791	9.759964228	222.7238312	22.19270468	0.090909091	12	5	8.67405986510615e-07	0.55098861353607	0.0445275120437145	0.19850566432859
353	106089	2022	12	0	68.83030319	27.62242746	-1.370327741	222.7238312	22.19270468	0.090909091	12	7	3.36353667321823e-06	0.166343400142941	0.00907134916633368	0.0584727042819826
354	106089	2023	1	0	69.6515255	28.29361725	-0.779667929	222.7238312	22.19270468	0.090909091	12	8	3.84035026123326e-06	0.197815933610512	0.0105384094640613	0.0694527278082783
355	106089	2023	2	0	65.8006115	-0.184754152	1.5162476	222.7238312	22.19270468	0.090909091	12	8	0.00220689695033291	0.403123531653146	0.578555345535278	0.327961924712919
356	106089	2023	10	0	74.18346214	35.84635544	15.50479913	222.7238312	22.19270468	0.090909091	12	5	0.004789921739151	0.55098861353607	0.0445275120437145	0.200102015772979
357	106089	2023	11	0	71.36831856	105.3195038	8.014404416	222.7238312	22.19270468	0.090909091	12	5	1.42007166294787e-10	0.55098861353607	0.0445275120437145	0.198505375240597
358	106089	2023	12	0	77.63294411	105.0681992	2.49192369	222.7238312	22.19270468	0.090909091	12	7	1.32137224808576e-11	0.55098861353607	0.0445275120437145	0.198505375197666
359	106089	2024	1	0	73.26369286	32.06321001	0.473331496	222.7238312	22.19270468	0.090909091	12	8	4.47590868935344e-06	0.267714977159943	0.0310560241341591	0.0995918257342637
360	106089	2024	2	0	78.41300964	85.56624794	3.637039781	222.7238312	22.19270468	0.090909091	12	8	9.81650231647968e-10	0.55098861353607	0.0445275120437145	0.198505375520478
361	106090	2021	10	0	75.20690918	51.3053894	15.61696696	222.7479897	21.88210615	0.153846154	12	6	0.000264684318398159	0.55098861353607	0.0445275120437145	0.198593603299394
362	106090	2021	11	0	75.26838112	116.5558891	8.863726139	222.7479897	21.88210615	0.153846154	12	6	3.14542733198377e-11	0.55098861353607	0.0445275120437145	0.198505375203746
363	106090	2021	12	0	68.98207474	17.24034071	2.1642012	222.7479897	21.88210615	0.153846154	12	7	0.000151449043758815	0.55098861353607	0.0445275120437145	0.198555858207848
364	106090	2022	1	0	66.0437088	8.968150377	-1.483534127	222.7479897	21.88210615	0.153846154	12	8	9.2292860550206e-05	0.166343400142941	0.00907134916633368	0.0585023473899416
365	106090	2022	2	0	63.30993652	4.787698269	-0.549681142	222.7479897	21.88210615	0.153846154	12	8	0.000267729976205996	0.197815933610512	0.0105384094640613	0.0695406910169266
366	106090	2022	10	0	73.37283707	145.804882	13.99191427	222.7479897	21.88210615	0.153846154	12	6	1.17577538631999e-12	0.55098861353607	0.0445275120437145	0.198505375193653
367	106090	2022	11	0	71.0688839	63.8682375	9.773419142	222.7479897	21.88210615	0.153846154	12	6	9.70824422517468e-07	0.55098861353607	0.0445275120437145	0.198505698801402
368	106090	2022	12	0	68.82304764	27.45248747	-1.342712045	222.7479897	21.88210615	0.153846154	12	7	3.7041634829878e-06	0.166343400142941	0.00907134916633368	0.0584728178242525
369	106090	2023	1	0	69.6361866	28.07477617	-0.754794016	222.7479897	21.88210615	0.153846154	12	8	4.26120229788633e-06	0.197815933610512	0.0105384094640613	0.0694528680922905
370	106090	2023	2	0	65.81347656	-0.185784034	1.525510758	222.7479897	21.88210615	0.153846154	12	8	0.00233427122248691	0.403123531653146	0.578555345535278	0.328004382803637
371	106090	2023	10	0	74.18893051	35.51987839	15.51213264	222.7479897	21.88210615	0.153846154	12	6	0.00493216422913135	0.55098861353607	0.0445275120437145	0.200149429936305
372	106090	2023	11	0	71.36427879	104.7616062	8.037955046	222.7479897	21.88210615	0.153846154	12	6	1.54061546160353e-10	0.55098861353607	0.0445275120437145	0.198505375244615
373	106090	2023	12	0	77.65247917	105.4052963	2.517978549	222.7479897	21.88210615	0.153846154	12	7	1.32071809162587e-11	0.55098861353607	0.0445275120437145	0.198505375197664
374	106090	2024	1	0	73.27387619	32.11528683	0.495183937	222.7479897	21.88210615	0.153846154	12	8	4.71452166238902e-06	0.267714977159943	0.0310560241341591	0.0995919052719214
375	106090	2024	2	0	78.42091751	85.96781349	3.654073715	222.7479897	21.88210615	0.153846154	12	8	9.63878506304152e-10	0.55098861353607	0.0445275120437145	0.198505375514554
376	106091	2021	10	0	75.2191124	51.10830688	15.62505388	222.7721329	21.09283543	0.166666667	12	6	0.000312757222791805	0.55098861353607	0.0445275120437145	0.198609627600859
377	106091	2021	11	0	75.27650833	116.5572758	8.881913185	222.7721329	21.09283543	0.166666667	12	6	3.59344965306135e-11	0.55098861353607	0.0445275120437145	0.19850537520524
378	106091	2021	12	0	69.00984955	17.231318	2.186489344	222.7721329	21.09283543	0.166666667	12	7	0.000173968796326028	0.55098861353607	0.0445275120437145	0.198563364792037
379	106091	2022	1	0	66.0445652	8.96424675	-1.461406022	222.7721329	21.09283543	0.166666667	12	8	0.000105692742179557	0.166343400142941	0.00907134916633368	0.0585068140171514
380	106091	2022	2	0	63.29935837	4.806017518	-0.533049971	222.7721329	21.09283543	0.166666667	12	8	0.000304196935966147	0.197815933610512	0.0105384094640613	0.0695528466701799
381	106091	2022	10	0	73.37230682	145.1867485	13.99869704	222.7721329	21.09283543	0.166666667	12	6	1.50502774824046e-12	0.55098861353607	0.0445275120437145	0.198505375193763
382	106091	2022	11	0	71.0526371	63.097929	9.787433624	222.7721329	21.09283543	0.166666667	12	6	1.28290211905719e-06	0.55098861353607	0.0445275120437145	0.198505802827301
383	106091	2022	12	0	68.80957985	27.26924562	-1.314748853	222.7721329	21.09283543	0.166666667	12	7	4.39984028984908e-06	0.166343400142941	0.00907134916633368	0.0584730497165215
384	106091	2023	1	0	69.61647415	27.85621548	-0.729474232	222.7721329	21.09283543	0.166666667	12	8	5.0872635436494e-06	0.197815933610512	0.0105384094640613	0.0694531434460391
385	106091	2023	2	0	65.82596397	-0.186525393	1.535014063	222.7721329	21.09283543	0.166666667	12	8	0.00265650624502915	0.403123531653146	0.578555345535278	0.328111794477818
386	106091	2023	10	0	74.19177818	35.18205547	15.51985431	222.7721329	21.09283543	0.166666667	12	6	0.00597774406801823	0.55098861353607	0.0445275120437145	0.200497956549268
387	106091	2023	11	0	71.35764885	104.1646042	8.061701298	222.7721329	21.09283543	0.166666667	12	6	1.97951006099466e-10	0.55098861353607	0.0445275120437145	0.198505375259245
388	106091	2023	12	0	77.66867065	105.7325115	2.54425925	222.7721329	21.09283543	0.166666667	12	7	1.42307202342001e-11	0.55098861353607	0.0445275120437145	0.198505375198005
389	106091	2024	1	0	73.28153038	32.15865231	0.517226502	222.7721329	21.09283543	0.166666667	12	8	5.35236681072262e-06	0.419134673614602	0.0310560241341591	0.150065350038524
390	106091	2024	2	0	78.42748833	86.36438942	3.671383917	222.7721329	21.09283543	0.166666667	12	8	1.01949147051912e-09	0.55098861353607	0.0445275120437145	0.198505375533092
391	106092	2021	10	0	75.22484207	51.00546265	15.62916565	222.7962532	22.52660084	0.2	12	6	0.000255261004112644	0.55098861353607	0.0445275120437145	0.198590462194632
392	106092	2021	11	0	75.2798233	116.5524292	8.891130924	222.7962532	22.52660084	0.2	12	6	2.88425375033632e-11	0.55098861353607	0.0445275120437145	0.198505375202876
393	106092	2021	12	0	69.022892	17.2254324	2.197719693	222.7962532	22.52660084	0.2	12	7	0.00013990650133796	0.55098861353607	0.0445275120437145	0.198552010693708
394	106092	2022	1	0	66.04358673	8.961978436	-1.450218916	222.7962532	22.52660084	0.2	12	8	8.48478602473181e-05	0.166343400142941	0.00907134916633368	0.058499865723174
395	106092	2022	2	0	63.2934494	4.815114498	-0.524683416	222.7962532	22.52660084	0.2	12	8	0.000243249531661508	0.197815933610512	0.0105384094640613	0.0695325308687451
396	106092	2022	10	0	73.37191391	144.8656006	14.00214529	222.7962532	22.52660084	0.2	12	6	1.28031327463098e-12	0.55098861353607	0.0445275120437145	0.198505375193688
397	106092	2022	11	0	71.04393387	62.70764732	9.794577122	222.7962532	22.52660084	0.2	12	6	1.10738680054599e-06	0.55098861353607	0.0445275120437145	0.198505744322195
398	106092	2022	12	0	68.80132294	27.1744833	-1.300680757	222.7962532	22.52660084	0.2	12	7	3.59900167167132e-06	0.166343400142941	0.00907134916633368	0.0584727827703154
399	106092	2023	1	0	69.60554504	27.74700451	-0.716708153	222.7962532	22.52660084	0.2	12	8	4.16946946724068e-06	0.197815933610512	0.0105384094640613	0.0694528375146803
400	106092	2023	2	0	65.83211517	-0.186816134	1.539822638	222.7962532	22.52660084	0.2	12	8	0.00212731233298386	0.403123531653146	0.578555345535278	0.327935396507136
401	106092	2023	10	0	74.1925621	35.01077461	15.523808	222.7962532	22.52660084	0.2	12	6	0.00494654472412302	0.55098861353607	0.0445275120437145	0.200154223434636
402	106092	2023	11	0	71.35370255	103.8568611	8.073618889	222.7962532	22.52660084	0.2	12	6	1.68613948753715e-10	0.55098861353607	0.0445275120437145	0.198505375249466
403	106092	2023	12	0	77.67594147	105.8934479	2.557453394	222.7962532	22.52660084	0.2	12	7	1.10861942679595e-11	0.55098861353607	0.0445275120437145	0.198505375196957
404	106092	2024	1	0	73.28474045	32.17822075	0.528292298	222.7962532	22.52660084	0.2	12	8	4.27962487018598e-06	0.419134673614602	0.0323762856423855	0.150505079627286
405	106092	2024	2	0	78.43045044	86.56098557	3.680103898	222.7962532	22.52660084	0.2	12	8	7.8676971572198e-10	0.55098861353607	0.0445275120437145	0.198505375455518
406	106093	2021	10	0	75.22987175	50.89525414	15.63340425	222.8203735	29.84851456	0.090909091	12	6	8.20208437617707e-05	0.55098861353607	0.0445275120437145	0.198532715474515
407	106093	2021	11	0	75.28172493	116.5378914	8.90057826	222.8203735	29.84851456	0.090909091	12	6	9.11721811006604e-12	0.55098861353607	0.0445275120437145	0.198505375196301
408	106093	2021	12	0	69.03430176	17.21704674	2.20911324	222.8203735	29.84851456	0.090909091	12	7	4.42498903602681e-05	0.55098861353607	0.0445275120437145	0.198520125156715
409	106093	2022	1	0	66.04000664	8.959231138	-1.438808769	222.8203735	29.84851456	0.090909091	12	8	2.67759808977184e-05	0.166343400142941	0.00907134916633368	0.0584805084300574
410	106093	2022	2	0	63.28644848	4.824142814	-0.516228169	222.8203735	29.84851456	0.090909091	12	8	7.64668563105696e-05	0.197815933610512	0.0105384094640613	0.0694769366436281
411	106093	2022	10	0	73.3712616	144.5216255	14.00570178	222.8203735	29.84851456	0.090909091	12	6	4.30042063866492e-13	0.55098861353607	0.0445275120437145	0.198505375193405
412	106093	2022	11	0	71.03412247	62.30871487	9.80197835	222.8203735	29.84851456	0.090909091	12	6	3.76392286294867e-07	0.55098861353607	0.0445275120437145	0.198505500657357
413	106093	2022	12	0	68.79014206	27.07418489	-1.286442369	222.8203735	29.84851456	0.090909091	12	7	1.1583082316128e-06	0.166343400142941	0.00907134916633368	0.0584719692058354
414	106093	2023	1	0	69.59254837	27.63794041	-0.703750879	222.8203735	29.84851456	0.090909091	12	8	1.34316253171144e-06	0.197815933610512	0.0105384094640613	0.0694518954123685
415	106093	2023	2	0	65.83809471	-0.186916161	1.544732958	222.8203735	29.84851456	0.090909091	12	8	0.000670260562809741	0.403123531653146	0.578555345535278	0.327449712583745
416	106093	2023	10	0	74.19211578	34.8365345	15.52793026	222.8203735	29.84851456	0.090909091	12	6	0.00161362358061595	0.55098861353607	0.0445275120437145	0.199043249720134
417	106093	2023	11	0	71.34856796	103.532732	8.085608244	222.8203735	29.84851456	0.090909091	12	6	5.66334292404607e-11	0.55098861353607	0.0445275120437145	0.198505375212139
418	106093	2023	12	0	77.6816082	106.048317	2.570744097	222.8203735	29.84851456	0.090909091	12	7	3.3986449935463e-12	0.55098861353607	0.0445275120437145	0.198505375194394
419	106093	2024	1	0	73.2867775	32.1938343	0.539435163	222.8203735	29.84851456	0.090909091	12	8	1.34606535142052e-06	0.298429279912005	0.0323762856423855	0.110268970539914
420	106093	2024	2	0	78.43280792	86.75255585	3.688936889	222.8203735	29.84851456	0.090909091	12	8	2.38906249581533e-10	0.55098861353607	0.0445275120437145	0.198505375272897
421	106094	2021	10	0	75.23927116	50.66864777	15.64199996	222.8444939	27.63365221	0	12	5	0.000132732792422817	0.55098861353607	0.0445275120437145	0.198549619457402
422	106094	2021	11	0	75.28420258	116.5004387	8.919684887	222.8444939	27.63365221	0	12	5	1.42905705351465e-11	0.55098861353607	0.0445275120437145	0.198505375198025
423	106094	2021	12	0	69.05555534	17.19802046	2.232053876	222.8444939	27.63365221	0	12	7	6.34733506501168e-05	0.55098861353607	0.0445275120437145	0.198526532976812
424	106094	2022	1	0	66.03045654	8.953399181	-1.415787846	222.8444939	27.63365221	0	12	6	4.56125952856627e-05	0.166343400142941	0.00907134916633368	0.0584867873015201
425	106094	2022	2	0	63.27149677	4.84218502	-0.499241792	222.8444939	27.63365221	0	12	7	0.000118293783711516	0.197815933610512	0.0105384094640613	0.0694908789527617
426	106094	2022	10	0	73.36970329	143.8121567	14.01291609	222.8444939	27.63365221	0	12	5	7.63037463735329e-13	0.55098861353607	0.0445275120437145	0.198505375193516
427	106094	2022	11	0	71.01345444	61.50377369	9.817023277	222.8444939	27.63365221	0	12	5	6.81959058487052e-07	0.55098861353607	0.0445275120437145	0.198505602512948
428	106094	2022	12	0	68.76499176	26.8687973	-1.257799298	222.8444939	27.63365221	0	12	7	1.72149044068365e-06	0.166343400142941	0.00907134916633368	0.0584721569332384
429	106094	2023	1	0	69.56458664	27.4199791	-0.677665949	222.8444939	27.63365221	0	12	6	2.38437717107308e-06	0.197815933610512	0.0105384094640613	0.0694522424839149
430	106094	2023	2	0	65.84989929	-0.186895527	1.554643452	222.8444939	27.63365221	0	12	7	0.00103862588358599	0.403123531653146	0.578555345535278	0.327572501024003
431	106094	2023	10	0	74.19005394	34.48674679	15.53632665	222.8444939	27.63365221	0	12	5	0.00266910799280651	0.55098861353607	0.0445275120437145	0.19939507785753
432	106094	2023	11	0	71.33717728	102.8701382	8.109642506	222.8444939	27.63365221	0	12	5	1.00331049569154e-10	0.55098861353607	0.0445275120437145	0.198505375226705
433	106094	2023	12	0	77.6913929	106.3513584	2.597410917	222.8444939	27.63365221	0	12	7	4.58494432768156e-12	0.55098861353607	0.0445275120437145	0.19850537519479
434	106094	2024	1	0	73.28974342	32.22139549	0.561786309	222.8444939	27.63365221	0	12	6	2.27963585657662e-06	0.298429279912005	0.0323762856423855	0.110269281730082
435	106094	2024	2	0	78.43696022	87.1292057	3.706699967	222.8444939	27.63365221	0	12	7	3.45428509837181e-10	0.55098861353607	0.0445275120437145	0.198505375308404
436	106095	2021	10	0	75.24739265	50.43076801	15.65082264	222.8686142	23.93146006	0	12	5	0.000250035535510214	0.55098861353607	0.0445275120437145	0.198588720371765
437	106095	2021	11	0	75.28410912	116.4474373	8.939197063	222.8686142	23.93146006	0	12	5	2.60970355035971e-11	0.55098861353607	0.0445275120437145	0.198505375201961
438	106095	2021	12	0	69.07374001	17.17472076	2.25529176	222.8686142	23.93146006	0	12	7	0.00011561010096653	0.55098861353607	0.0445275120437145	0.198543911893584
439	106095	2022	1	0	66.01633263	8.947018147	-1.392387241	222.8686142	23.93146006	0	12	8	6.92353619540874e-05	0.166343400142941	0.00907134916633368	0.0584946615570762
440	106095	2022	2	0	63.25478172	4.860249519	-0.482115798	222.8686142	23.93146006	0	12	8	0.000194570744412304	0.197815933610512	0.0153689123690128	0.0711264722413125
441	106095	2022	10	0	73.36764145	143.0609398	14.02032685	222.8686142	23.93146006	0	12	5	1.58547877959373e-12	0.55098861353607	0.0445275120437145	0.19850537519379
442	106095	2022	11	0	70.99075317	60.68621159	9.832538128	222.8686142	23.93146006	0	12	5	1.43884800623154e-06	0.55098861353607	0.0445275120437145	0.198505854809264
443	106095	2022	12	0	68.7343998	26.65456486	-1.228828907	222.8686142	23.93146006	0	12	7	3.25116124165012e-06	0.166343400142941	0.00907134916633368	0.0584726668235054
444	106095	2023	1	0	69.53277779	27.20238543	-0.65126045	222.8686142	23.93146006	0	12	8	3.77103682335925e-06	0.197815933610512	0.0105384094640613	0.069452704703799
445	106095	2023	2	0	65.86140251	-0.186404627	1.56472218	222.8686142	23.93146006	0	12	8	0.00171080230098674	0.403123531653146	0.578555345535278	0.327796559829804
446	106095	2023	10	0	74.18571091	34.13583851	15.54501152	222.8686142	23.93146006	0	12	5	0.00512206856365553	0.55098861353607	0.0445275120437145	0.200212731381147
447	106095	2023	11	0	71.32361603	102.18083	8.133771896	222.8686142	23.93146006	0	12	5	2.07509476277391e-10	0.55098861353607	0.0445275120437145	0.198505375262431
448	106095	2023	12	0	77.69813538	106.6404839	2.624237001	222.8686142	23.93146006	0	12	7	7.86835747241166e-12	0.55098861353607	0.0445275120437145	0.198505375195884
449	106095	2024	1	0	73.29055977	32.24192238	0.584257156	222.8686142	23.93146006	0	12	8	3.44459856710054e-06	0.298429279912005	0.0323762856423855	0.110269670050986
450	106095	2024	2	0	78.44002914	87.49160767	3.724642158	222.8686142	23.93146006	0	12	8	5.32550895982917e-10	0.55098861353607	0.0445275120437145	0.198505375370779
451	106096	2021	10	0	75.25431633	50.18373299	15.65985441	334.357193	25.47206211	0	12	6	1.8555575291469e-06	0.55098861353607	0.0445275120437145	0.198505993712438
452	106096	2021	11	0	75.2816124	116.3811798	8.959079266	334.357193	25.47206211	0	12	5	2.05180425672878e-13	0.55098861353607	0.0445275120437145	0.19850537519333
453	106096	2021	12	0	69.08898544	17.14760923	2.278807044	334.357193	25.47206211	0	12	7	9.04991517986511e-07	0.55098861353607	0.0445275120437145	0.198505676857101
454	106096	2022	1	0	65.99803352	8.940322876	-1.368648946	334.357193	25.47206211	0	12	8	5.38526146723283e-07	0.166343400142941	0.00907134916633368	0.0584717626118071
455	106096	2022	2	0	63.23657131	4.878434658	-0.464873731	334.357193	25.47206211	0	12	8	1.50153628740796e-06	0.197815933610512	0.0153689123690128	0.0710621158386042
456	106096	2022	10	0	73.36508369	142.2704887	14.02792144	334.357193	25.47206211	0	12	6	2.22044604925031e-16	0.55098861353607	0.0445275120437145	0.198505375193262
457	106096	2022	11	0	70.96614265	59.8590374	9.848492622	334.357193	25.47206211	0	12	5	1.3061707029039e-08	0.55098861353607	0.0445275120437145	0.198505379547164
458	106096	2022	12	0	68.69864655	26.4329505	-1.199543118	334.357193	25.47206211	0	12	7	2.63987356600937e-08	0.166343400142941	0.00907134916633368	0.0584715919026701
459	106096	2023	1	0	69.49731636	26.98524094	-0.624574155	334.357193	25.47206211	0	12	8	3.05551817238217e-08	0.197815933610512	0.0105384094640613	0.0694514578765851
460	106096	2023	2	0	65.87262917	-0.18538687	1.57494694	334.357193	25.47206211	0	12	8	1.32497560224783e-05	0.555826077318948	0.578555345535278	0.378131557536749
461	106096	2023	10	0	74.17919922	33.78662205	15.5539546	334.357193	25.47206211	0	12	6	3.89192845579321e-05	0.55098861353607	0.0445275120437145	0.198518348288114
462	106096	2023	11	0	71.30802536	101.4686165	8.157966137	334.357193	25.47206211	0	12	5	1.85098151038111e-12	0.55098861353607	0.0445275120437145	0.198505375193879
463	106096	2023	12	0	77.70195389	106.9147663	2.65119952	334.357193	25.47206211	0	12	7	2.22044604925031e-16	0.55098861353607	0.0445275120437145	0.198505375193262
464	106096	2024	1	0	73.28936195	32.25602818	0.606825918	334.357193	25.47206211	0	12	8	2.67018491658864e-08	0.298429279912005	0.0323762856423855	0.11026853075208
465	106096	2024	2	0	78.44209671	87.83746338	3.742734194	334.357193	25.47206211	0	12	8	3.86379847220292e-12	0.55098861353607	0.0445275120437145	0.198505375194549
466	106097	2021	10	0	75.25748825	50.05817986	15.6644206	222.9409676	27.63570054	0	12	6	0.000137857338304271	0.55098861353607	0.0445275120437145	0.198551327639363
467	106097	2021	11	0	75.27978516	116.3450089	8.969108582	222.9409676	27.63570054	0	12	5	1.50188827613053e-11	0.55098861353607	0.0445275120437145	0.198505375198268
468	106097	2021	12	0	69.09589005	17.13315678	2.290631533	222.9409676	27.63570054	0	12	7	6.60625794242269e-05	0.55098861353607	0.0445275120437145	0.19852739605307
469	106097	2022	1	0	65.98788834	8.936923981	-1.35670048	222.9409676	27.63570054	0	12	8	3.91811331723157e-05	0.166343400142941	0.00907134916633368	0.0584846434808156
470	106097	2022	2	0	63.22712517	4.887569189	-0.456226528	222.9409676	27.63570054	0	12	8	0.000108802994710769	0.197815933610512	0.0153689123690128	0.071097882991412
471	106097	2022	10	0	73.36368179	141.8657608	14.03176308	222.9409676	27.63570054	0	12	6	1.02282687106662e-12	0.55098861353607	0.0445275120437145	0.198505375193603
472	106097	2022	11	0	70.95337677	59.4434166	9.856575966	222.9409676	27.63570054	0	12	5	1.0271735802868e-06	0.55098861353607	0.0445275120437145	0.198505717584455
473	106097	2022	12	0	68.67951584	26.32047939	-1.184823036	222.9409676	27.63570054	0	12	7	1.96310359263942e-06	0.166343400142941	0.00907134916633368	0.0584722374709557
474	106097	2023	1	0	69.47869873	26.87679291	-0.611165702	222.9409676	27.63570054	0	12	8	2.26904640504773e-06	0.197815933610512	0.0105384094640613	0.0694522040403262
475	106097	2023	2	0	65.87817764	-0.184739351	1.580093145	222.9409676	27.63570054	0	12	8	0.000960280874409306	0.582702748433773	0.578555345535278	0.38740612494782
476	106097	2023	10	0	74.17541504	33.61276627	15.55848694	222.9409676	27.63570054	0	12	6	0.00290912081739009	0.55098861353607	0.0445275120437145	0.199475082132392
477	106097	2023	11	0	71.29973984	101.1072464	8.170075893	222.9409676	27.63570054	0	12	5	1.44373343419758e-10	0.55098861353607	0.0445275120437145	0.198505375241386
478	106097	2023	12	0	77.70314789	107.0480957	2.664712071	222.9409676	27.63570054	0	12	7	4.1265932042211e-12	0.55098861353607	0.0445275120437145	0.198505375194637
479	106097	2024	1	0	73.28827667	32.26155472	0.618132114	222.9409676	27.63570054	0	12	8	1.94013434438589e-06	0.298429279912005	0.0323762856423855	0.110269168562912
480	106097	2024	2	0	78.44289017	88.0059967	3.751814127	222.9409676	27.63570054	0	12	8	2.71758741453117e-10	0.55098861353607	0.0445275120437145	0.198505375283848
481	106700	2021	10	0	75.22093391	51.82789803	15.58965659	323.9500008	21.85636978	0.166666667	12	5	3.89473881722408e-06	0.55098861353607	0.0445275120437145	0.198506673439534
482	106700	2021	11	0	75.33971596	117.058876	8.806429863	323.9500008	21.85636978	0.166666667	12	6	4.20763929725899e-13	0.55098861353607	0.0445275120437145	0.198505375193402
483	106700	2021	12	0	68.99742317	17.3158102	2.097649634	323.9500008	21.85636978	0.166666667	12	7	2.18205423041968e-06	0.55098861353607	0.0445275120437145	0.198506102544672
484	106700	2022	1	0	66.10721588	8.942456007	-1.54649353	323.9500008	21.85636978	0.166666667	12	8	1.36322137173308e-06	0.166343400142941	0.00907134916633368	0.0584720375102154
485	106700	2022	2	0	63.33028412	4.753233075	-0.592633098	323.9500008	21.85636978	0.166666667	12	8	3.988260604775e-06	0.197815933610512	0.0105384094640613	0.0694527771117261
486	106700	2022	10	0	73.39262772	147.7153244	13.97331691	323.9500008	21.85636978	0.166666667	12	5	2.22044604925031e-16	0.55098861353607	0.0445275120437145	0.198505375193262
487	106700	2022	11	0	71.13949013	65.46072197	9.730070114	323.9500008	21.85636978	0.166666667	12	6	1.0588360798102e-08	0.55098861353607	0.0445275120437145	0.198505378722715
488	106700	2022	12	0	68.97216797	27.94147396	-1.424707472	323.9500008	21.85636978	0.166666667	12	7	4.93704858230095e-08	0.166343400142941	0.00907134916633368	0.0584715995599201
489	106700	2023	1	0	69.73168182	28.56139326	-0.822742954	323.9500008	21.85636978	0.166666667	12	8	5.69870810857979e-08	0.197815933610512	0.0105384094640613	0.0694514666872183
490	106700	2023	2	0	65.75875282	-0.170673091	1.502677888	323.9500008	21.85636978	0.166666667	12	8	3.46597563344827e-05	0.403123531653146	0.511916875839233	0.305025022416238
491	106700	2023	10	0	74.24015999	36.20251656	15.48221421	323.9500008	21.85636978	0.166666667	12	5	7.07892335319162e-05	0.55098861353607	0.0445275120437145	0.198528971604439
492	106700	2023	11	0	71.41468811	106.2887802	7.980266571	323.9500008	21.85636978	0.166666667	12	6	1.68719855204854e-12	0.55098861353607	0.0445275120437145	0.198505375193824
493	106700	2023	12	0	77.66399765	105.0778008	2.45459336	323.9500008	21.85636978	0.166666667	12	7	2.05960276362151e-13	0.55098861353607	0.0445275120437145	0.19850537519333
494	106700	2024	1	0	73.29930115	32.16730499	0.440178029	323.9500008	21.85636978	0.166666667	12	8	6.86645006906646e-08	0.267714977159943	0.0310560241341591	0.0995903566528675
495	106700	2024	2	0	78.42894554	85.49197388	3.618243039	323.9500008	21.85636978	0.166666667	12	8	1.56759277260962e-11	0.55098861353607	0.0445275120437145	0.198505375198487
496	106701	2021	10	0	75.23595047	51.65331745	15.59722424	337.1096497	21.79576302	0.4	12	6	2.18831431244278e-06	0.55098861353607	0.0445275120437145	0.198506104631366
497	106701	2021	11	0	75.35337257	117.0901432	8.823805571	337.1096497	21.79576302	0.4	12	6	2.49332041218181e-13	0.55098861353607	0.0445275120437145	0.198505375193345
498	106701	2021	12	0	69.03190994	17.31491137	2.119362533	337.1096497	21.79576302	0.4	12	7	1.30588900735032e-06	0.55098861353607	0.0445275120437145	0.198505810489597
499	106701	2022	1	0	66.11736298	8.940214872	-1.525113136	337.1096497	21.79576302	0.4	12	8	8.14450907702984e-07	0.166343400142941	0.00907134916633368	0.0584718545867274
500	106701	2022	2	0	63.32317352	4.77156651	-0.576267466	337.1096497	21.79576302	0.4	12	8	2.36443381471458e-06	0.197815933610512	0.0105384094640613	0.0694522358361295
501	106701	2022	10	0	73.39316559	147.187149	13.97964287	337.1096497	21.79576302	0.4	12	6	2.22044604925031e-16	0.55098861353607	0.0445275120437145	0.198505375193262
502	106701	2022	11	0	71.12740517	64.70807457	9.743079662	337.1096497	21.79576302	0.4	12	6	7.27330236137886e-09	0.55098861353607	0.0445275120437145	0.198505377617696
503	106701	2022	12	0	68.96954536	27.77328205	-1.397322416	337.1096497	21.79576302	0.4	12	7	3.05204052192472e-08	0.166343400142941	0.00907134916633368	0.0584715932765599
504	106701	2023	1	0	69.71975136	28.34068441	-0.798051164	337.1096497	21.79576302	0.4	12	8	3.551744009307e-08	0.197815933610512	0.0105384094640613	0.0694514595306713
505	106701	2023	2	0	65.77181244	-0.172345977	1.511815429	337.1096497	21.79576302	0.4	12	8	2.05856972720123e-05	0.403123531653146	0.511916875839233	0.305020331063217
506	106701	2023	10	0	74.24802971	35.86592579	15.48931718	337.1096497	21.79576302	0.4	12	6	4.1011508828847e-05	0.55098861353607	0.0445275120437145	0.198519045696205
507	106701	2023	11	0	71.41263771	105.7410507	8.003859282	337.1096497	21.79576302	0.4	12	6	1.12051124040646e-12	0.55098861353607	0.0445275120437145	0.198505375193635
508	106701	2023	12	0	77.68672943	105.4385223	2.480601192	337.1096497	21.79576302	0.4	12	7	1.15066886586559e-13	0.55098861353607	0.0445275120437145	0.1985053751933
509	106701	2024	1	0	73.31139183	32.22396469	0.462006047	337.1096497	21.79576302	0.4	12	8	4.05728332733695e-08	0.267714977159943	0.0310560241341591	0.0995903472889783
510	106701	2024	2	0	78.43773842	85.92183685	3.635182679	337.1096497	21.79576302	0.4	12	8	8.59415541409862e-12	0.55098861353607	0.0445275120437145	0.198505375196126
511	106702	2021	10	0	75.24302292	51.56011391	15.60109043	499.5384903	21.4245903	0.428571429	12	6	2.80763284099608e-09	0.55098861353607	0.0445275120437145	0.198505376129139
512	106702	2021	11	0	75.35932159	117.0984802	8.832644463	499.5384903	21.4245903	0.428571429	12	6	2.22044604925031e-16	0.55098861353607	0.0445275120437145	0.198505375193262
513	106702	2021	12	0	69.04820251	17.31274796	2.130320191	499.5384903	21.4245903	0.428571429	12	7	1.65306323892578e-09	0.55098861353607	0.0445275120437145	0.198505375744283
514	106702	2022	1	0	66.12072372	8.938590527	-1.514267981	499.5384903	21.4245903	0.428571429	12	8	1.02982163646546e-09	0.166343400142941	0.00907134916633368	0.0584715834463654
515	106702	2022	2	0	63.31880188	4.780601501	-0.568015933	499.5384903	21.4245903	0.428571429	12	8	2.97801209227619e-09	0.197815933610512	0.0105384094640613	0.0694514486841953
516	106702	2022	10	0	73.3932991	146.9089432	13.98287296	499.5384903	21.4245903	0.428571429	12	6	2.22044604925031e-16	0.55098861353607	0.0445275120437145	0.198505375193262
517	106702	2022	11	0	71.12068558	64.32447052	9.749744415	499.5384903	21.4245903	0.428571429	12	6	9.87495246806526e-12	0.55098861353607	0.0445275120437145	0.198505375196553
518	106702	2022	12	0	68.96649933	27.68503571	-1.383535683	499.5384903	21.4245903	0.428571429	12	7	3.92818884674405e-11	0.166343400142941	0.00907134916633368	0.0584715831161855
519	106702	2023	1	0	69.71256256	28.23036957	-0.785569429	499.5384903	21.4245903	0.428571429	12	8	4.58656847984058e-11	0.197815933610512	0.0105384094640613	0.0694514477068131
520	106702	2023	2	0	65.77822876	-0.173140183	1.516458094	499.5384903	21.4245903	0.428571429	12	8	2.59523932752137e-08	0.403123531653146	0.511916875839233	0.305013477814924
521	106702	2023	10	0	74.25122833	35.69311714	15.49298525	499.5384903	21.4245903	0.428571429	12	6	5.34171334381346e-08	0.55098861353607	0.0445275120437145	0.198505392998973
522	106702	2023	11	0	71.41087341	105.4551353	8.015722275	499.5384903	21.4245903	0.428571429	12	6	2.22044604925031e-16	0.55098861353607	0.0445275120437145	0.198505375193262
523	106702	2023	12	0	77.69717789	105.616909	2.493675113	499.5384903	21.4245903	0.428571429	12	7	2.22044604925031e-16	0.55098861353607	0.0445275120437145	0.198505375193262
524	106702	2024	1	0	73.31671906	32.24975967	0.472980633	499.5384903	21.4245903	0.428571429	12	8	5.10407691114745e-11	0.267714977159943	0.0310560241341591	0.0995903337817142
525	106702	2024	2	0	78.44174576	86.13683701	3.643739462	499.5384903	21.4245903	0.428571429	12	8	2.22044604925031e-16	0.55098861353607	0.0445275120437145	0.198505375193262
526	106703	2021	10	0	75.24926758	51.45659542	15.60511065	423.9488564	20.98335304	0.636363636	12	6	7.14440760084951e-08	0.55098861353607	0.0485275983810425	0.199838761120396
527	106703	2021	11	0	75.3636055	117.0939693	8.841765165	423.9488564	20.98335304	0.636363636	12	6	2.22044604925031e-16	0.55098861353607	0.0485275983810425	0.199838737305704
528	106703	2021	12	0	69.06264877	17.30744314	2.14147085	423.9488564	20.98335304	0.636363636	12	7	4.14419900617817e-08	0.55098861353607	0.0485275983810425	0.199838751119701
529	106703	2022	1	0	66.12090111	8.936160088	-1.503139794	423.9488564	20.98335304	0.636363636	12	8	2.57754942586003e-08	0.166343400142941	0.00938158482313156	0.0585750035805222
530	106703	2022	2	0	63.31296921	4.789441466	-0.559642747	423.9488564	20.98335304	0.636363636	12	8	7.42407982914364e-08	0.197815933610512	0.0108982659876347	0.0695714246129818
531	106703	2022	10	0	73.39315414	146.6040344	13.98623157	423.9488564	20.98335304	0.636363636	12	6	2.22044604925031e-16	0.55098861353607	0.0485275983810425	0.199838737305704
532	106703	2022	11	0	71.1126709	63.92812538	9.756714344	423.9488564	20.98335304	0.636363636	12	6	2.66045464033293e-10	0.55098861353607	0.0485275983810425	0.199838737394386
533	106703	2022	12	0	68.9601078	27.58930349	-1.369560272	423.9488564	20.98335304	0.636363636	12	7	1.00202615502465e-09	0.166343400142941	0.00938158482313156	0.0585749953226995
534	106703	2023	1	0	69.70300674	28.1201086	-0.772840068	423.9488564	20.98335304	0.636363636	12	8	1.1722730296884e-09	0.197815933610512	0.0108982659876347	0.0695714002568067
535	106703	2023	2	0	65.78443718	-0.173814621	1.521234214	423.9488564	20.98335304	0.636363636	12	8	6.47611264887508e-07	0.403123531653146	0.583446562290192	0.328856913851534
536	106703	2023	10	0	74.25300789	35.51355839	15.4968667	423.9488564	20.98335304	0.636363636	12	6	1.37888212886827e-06	0.55098861353607	0.0485275983810425	0.199839196933081
537	106703	2023	11	0	71.40770149	105.1475735	8.027698517	423.9488564	20.98335304	0.636363636	12	6	2.22044604925031e-16	0.55098861353607	0.0485275983810425	0.199838737305704
538	106703	2023	12	0	77.70583153	105.7903156	2.506877482	423.9488564	20.98335304	0.636363636	12	7	2.22044604925031e-16	0.55098861353607	0.0485275983810425	0.199838737305704
539	106703	2024	1	0	73.32067299	32.27075005	0.484062448	423.9488564	20.98335304	0.636363636	12	8	1.27205062795198e-09	0.267714977159943	0.0314188003540039	0.0997112595953324
540	106703	2024	2	0	78.4450264	86.34974289	3.652450323	423.9488564	20.98335304	0.636363636	12	8	2.49652884865923e-13	0.55098861353607	0.0485275983810425	0.199838737305787
541	106704	2021	10	0	75.26098061	51.24072647	15.61329484	289.0531845	21.03132248	0.727272727	12	6	2.00942933669782e-05	0.55098861353607	0.0485275983810425	0.199845435403493
542	106704	2021	11	0	75.37061119	117.0738106	8.860267639	289.0531845	21.03132248	0.727272727	12	6	2.14053461446568e-12	0.55098861353607	0.0485275983810425	0.199838737306418
543	106704	2021	12	0	69.08975983	17.29398012	2.163955331	289.0531845	21.03132248	0.727272727	12	7	1.12998999917043e-05	0.55098861353607	0.0485275983810425	0.199842503939035
544	106704	2022	1	0	66.11831665	8.930686474	-1.480627388	289.0531845	21.03132248	0.727272727	12	8	7.00197203014346e-06	0.166343400142941	0.00938158482313156	0.0585773289793675
545	106704	2022	2	0	63.30001163	4.806993484	-0.542790338	289.0531845	21.03132248	0.727272727	12	8	2.00065908667336e-05	0.197815933610512	0.0108982659876347	0.0695780687296713
546	106704	2022	10	0	73.39259529	145.9690666	13.99306941	289.0531845	21.03132248	0.727272727	12	6	2.22044604925031e-16	0.55098861353607	0.0485275983810425	0.199838737305704
547	106704	2022	11	0	71.0954113	63.12452602	9.770942211	289.0531845	21.03132248	0.727272727	12	6	8.39173292072984e-08	0.55098861353607	0.0485275983810425	0.199838765278147
548	106704	2022	12	0	68.94410706	27.3911829	-1.341421604	289.0531845	21.03132248	0.727272727	12	7	2.83050188185562e-07	0.166343400142941	0.00938158482313156	0.0585750893387535
549	106704	2023	1	0	69.68161392	27.89962626	-0.747157976	289.0531845	21.03132248	0.727272727	12	8	3.320444205213e-07	0.197815933610512	0.0108982659876347	0.0695715105475225
550	106704	2023	2	0	65.79665375	-0.175008807	1.530905515	289.0531845	21.03132248	0.727272727	12	8	0.000174837314241637	0.403123531653146	0.583446562290192	0.32891497708586
551	106704	2023	10	0	74.25521851	35.1498909	15.50482297	289.0531845	21.03132248	0.727272727	12	6	0.000398606392227967	0.55098861353607	0.0485275983810425	0.199971606103114
552	106704	2023	11	0	71.40002823	104.5132675	8.051744223	289.0531845	21.03132248	0.727272727	12	6	1.22042640395373e-11	0.55098861353607	0.0485275983810425	0.199838737309772
553	106704	2023	12	0	77.72139549	106.1312084	2.533398926	289.0531845	21.03132248	0.727272727	12	7	8.69188247539225e-13	0.55098861353607	0.0485275983810425	0.199838737305994
554	106704	2024	1	0	73.32727814	32.3082037	0.506319441	289.0531845	21.03132248	0.727272727	12	8	3.4288795927641e-07	0.419134673614602	0.0314188003540039	0.150184605618855
555	106704	2024	2	0	78.45090866	86.77134895	3.670006633	289.0531845	21.03132248	0.727272727	12	8	6.23237622376763e-11	0.55098861353607	0.0485275983810425	0.199838737326479
556	106705	2021	10	0	75.27119255	51.00861549	15.62175536	252.4862938	24.56579666	0.636363636	12	6	5.49595918910951e-05	0.55098861353607	0.0485275983810425	0.199857057169668
557	106705	2021	11	0	75.37458992	117.0329876	8.87927103	252.4862938	24.56579666	0.636363636	12	6	5.66850931538667e-12	0.55098861353607	0.0485275983810425	0.199838737307594
558	106705	2021	12	0	69.11337662	17.27509212	2.18679601	252.4862938	24.56579666	0.636363636	12	7	2.98964253961474e-05	0.55098861353607	0.0485275983810425	0.199848702780836
559	106705	2022	1	0	66.11009979	8.924168348	-1.457629144	252.4862938	24.56579666	0.636363636	12	8	1.84389441173822e-05	0.166343400142941	0.00938158482313156	0.0585811413033966
560	106705	2022	2	0	63.28463745	4.824354768	-0.525740966	252.4862938	24.56579666	0.636363636	12	8	5.22603891952245e-05	0.197815933610512	0.0108982659876347	0.0695888199957808
561	106705	2022	10	0	73.39149475	145.2853394	14.00014162	252.4862938	24.56579666	0.636363636	12	6	2.54416833354493e-13	0.55098861353607	0.0485275983810425	0.199838737305789
562	106705	2022	11	0	71.07575226	62.30090332	9.785729408	252.4862938	24.56579666	0.636363636	12	6	2.57612832563182e-07	0.55098861353607	0.0485275983810425	0.199838823176648
563	106705	2022	12	0	68.92181015	27.18057537	-1.312909484	252.4862938	24.56579666	0.636363636	12	7	7.76727889728108e-07	0.166343400142941	0.00938158482313156	0.0585752538979874
564	106705	2023	1	0	69.65575409	27.67921829	-0.721052885	252.4862938	24.56579666	0.636363636	12	8	9.11586292824205e-07	0.197815933610512	0.0108982659876347	0.0695717037281466
565	106705	2023	2	0	65.80848312	-0.175859794	1.540800989	252.4862938	24.56579666	0.636363636	12	8	0.000457517198997052	0.403123531653146	0.583446562290192	0.329009203714112
566	106705	2023	10	0	74.25478935	34.77917671	15.5131464	252.4862938	24.56579666	0.636363636	12	6	0.00111815313662933	0.55098861353607	0.0485275983810425	0.200211455017914
567	106705	2023	11	0	71.38977814	103.8429737	8.075957298	252.4862938	24.56579666	0.636363636	12	6	3.65633608535211e-11	0.55098861353607	0.0485275983810425	0.199838737317892
568	106705	2023	12	0	77.73352242	106.4594097	2.560141444	252.4862938	24.56579666	0.636363636	12	7	2.15248361565609e-12	0.55098861353607	0.0485275983810425	0.199838737306422
569	106705	2024	1	0	73.33134651	32.33690071	0.528749675	252.4862938	24.56579666	0.636363636	12	8	8.9739954580513e-07	0.419134673614602	0.0327539667487144	0.150629845920954
570	106705	2024	2	0	78.45548058	87.18262672	3.687812984	252.4862938	24.56579666	0.636363636	12	8	1.51127900831268e-10	0.55098861353607	0.0485275983810425	0.19983873735608
571	106706	2021	10	0	75.28000069	50.76300812	15.63047171	227.8942413	25.16047249	0.454545455	12	6	0.000145189307620971	0.55098861353607	0.0445275120437145	0.198553771629135
572	106706	2021	11	0	75.37573433	116.9746037	8.898735285	227.8942413	25.16047249	0.454545455	12	6	1.45110666724018e-11	0.55098861353607	0.0445275120437145	0.198505375198099
573	106706	2021	12	0	69.13363647	17.25133419	2.209972262	227.8942413	25.16047249	0.454545455	12	7	7.62649398106827e-05	0.55098861353607	0.0445275120437145	0.198530796839865
574	106706	2022	1	0	66.09672737	8.916949272	-1.434196323	227.8942413	25.16047249	0.454545455	12	8	4.6776748345922e-05	0.166343400142941	0.00907134916633368	0.0584871753525402
575	106706	2022	2	0	63.26717186	4.841651201	-0.508524083	227.8942413	25.16047249	0.454545455	12	8	0.00013149998210106	0.197815933610512	0.0105384094640613	0.0694952810188916
576	106706	2022	10	0	73.38985252	144.5558701	14.00743437	227.8942413	25.16047249	0.454545455	12	6	7.37100092757003e-13	0.55098861353607	0.0445275120437145	0.198505375193507
577	106706	2022	11	0	71.05382347	61.460783	9.801043272	227.8942413	25.16047249	0.454545455	12	6	7.64380942764035e-07	0.55098861353607	0.0445275120437145	0.198505629986909
578	106706	2022	12	0	68.89349556	26.95911694	-1.284029603	227.8942413	25.16047249	0.454545455	12	7	2.05717481399212e-06	0.166343400142941	0.00907134916633368	0.0584722688280295
579	106706	2023	1	0	69.6256218	27.45889235	-0.694571495	227.8942413	25.16047249	0.454545455	12	8	2.4106535906152e-06	0.197815933610512	0.0105384094640613	0.0694522512427214
580	106706	2023	2	0	65.81995583	-0.176301528	1.550893426	227.8942413	25.16047249	0.454545455	12	8	0.00115291550877902	0.403123531653146	0.532345235347748	0.312207227503224
581	106706	2023	10	0	74.25184631	34.40534306	15.52179909	227.8942413	25.16047249	0.454545455	12	6	0.00301991749258413	0.55098861353607	0.0445275120437145	0.199512014357456
582	106706	2023	11	0	71.37710571	103.1413498	8.10030055	227.8942413	25.16047249	0.454545455	12	6	1.06161042049026e-10	0.55098861353607	0.0445275120437145	0.198505375228649
583	106706	2023	12	0	77.74232101	106.7733459	2.587080956	227.8942413	25.16047249	0.454545455	12	7	5.14873323650704e-12	0.55098861353607	0.0445275120437145	0.198505375194978
584	106706	2024	1	0	73.33301544	32.35744286	0.551326826	227.8942413	25.16047249	0.454545455	12	8	2.26599544981865e-06	0.298429279912005	0.0323762856423855	0.11026927718328
585	106706	2024	2	0	78.45883942	87.5799675	3.705832481	227.8942413	25.16047249	0.454545455	12	8	3.54008879266901e-10	0.55098861353607	0.0445275120437145	0.198505375311265
586	106707	2021	10	0	75.28406525	50.63716125	15.63489151	222.8686295	22.1248126	0.4	12	6	0.000295695493530055	0.55098861353607	0.0445275120437145	0.198603940357772
587	106707	2021	11	0	75.3756218	116.9413948	8.908577919	222.8686295	22.1248126	0.4	12	5	3.17891134611174e-11	0.55098861353607	0.0445275120437145	0.198505375203858
588	106707	2021	12	0	69.14294434	17.23830605	2.22164166	222.8686295	22.1248126	0.4	12	7	0.000152578852246508	0.55098861353607	0.0445275120437145	0.198556234810677
589	106707	2022	1	0	66.08880997	8.913205147	-1.422377527	222.8686295	22.1248126	0.4	12	8	9.33057954885605e-05	0.166343400142941	0.00907134916633368	0.058502685034921
590	106707	2022	2	0	63.25795555	4.850298405	-0.499877349	222.8686295	22.1248126	0.4	12	8	0.000261220900683454	0.197815933610512	0.0105384094640613	0.0695385213250857
591	106707	2022	10	0	73.38889694	144.180069	14.01113415	222.8686295	22.1248126	0.4	12	6	1.57473193638005e-12	0.55098861353607	0.0445275120437145	0.198505375193786
592	106707	2022	11	0	71.04230881	61.03703117	9.808827877	222.8686295	22.1248126	0.4	12	5	1.80270709801878e-06	0.55098861353607	0.0445275120437145	0.198505976095628
593	106707	2022	12	0	68.87786865	26.84587765	-1.269498587	222.8686295	22.1248126	0.4	12	7	4.1947591393122e-06	0.166343400142941	0.00907134916633368	0.058472981356138
594	106707	2023	1	0	69.60951233	27.34875298	-0.681242466	222.8686295	22.1248126	0.4	12	8	4.90950793466455e-06	0.197815933610512	0.0105384094640613	0.0694530841941694
595	106707	2023	2	0	65.8256073	-0.176412024	1.55598557	222.8686295	22.1248126	0.4	12	8	0.00229033364010324	0.403123531653146	0.532345235347748	0.312586366880332
596	106707	2023	10	0	74.24976349	34.21811485	15.52620316	222.8686295	22.1248126	0.4	12	6	0.00620215470716676	0.55098861353607	0.0445275120437145	0.200572760095651
597	106707	2023	11	0	71.37018204	102.7832756	8.112500191	222.8686295	22.1248126	0.4	12	5	2.47826079567906e-10	0.55098861353607	0.0445275120437145	0.19850537527587
598	106707	2023	12	0	77.74590302	106.9265671	2.600597024	222.8686295	22.1248126	0.4	12	7	9.98002135139307e-12	0.55098861353607	0.0445275120437145	0.198505375196588
599	106707	2024	1	0	73.33326721	32.36575127	0.562648922	222.8686295	22.1248126	0.4	12	8	4.51128790913123e-06	0.298429279912005	0.0323762856423855	0.1102700256141
600	106707	2024	2	0	78.46022797	87.77473068	3.714891076	222.8686295	22.1248126	0.4	12	8	6.79095257691978e-10	0.55098861353607	0.0445275120437145	0.198505375419627
601	106708	2021	10	0	75.28749466	50.50644588	15.63942385	222.8927498	22.407763	0.363636364	12	6	0.000290045658885567	0.55098861353607	0.0445275120437145	0.198602057079557
602	106708	2021	11	0	75.37423134	116.9014969	8.918621302	222.8927498	22.407763	0.363636364	12	6	2.81130343381895e-11	0.55098861353607	0.0445275120437145	0.198505375202633
603	106708	2021	12	0	69.15067673	17.22323704	2.233463347	222.8927498	22.407763	0.363636364	12	7	0.000146920877479653	0.55098861353607	0.0445275120437145	0.198554348819088
604	106708	2022	1	0	66.07865715	8.90933466	-1.410377532	222.8927498	22.407763	0.363636364	12	8	8.95400049051528e-05	0.166343400142941	0.00907134916633368	0.0585014297713932
605	106708	2022	2	0	63.2479229	4.858999968	-0.491167314	222.8927498	22.407763	0.363636364	12	8	0.000249669190561141	0.197815933610512	0.0153689123690128	0.0711448383900288
606	106708	2022	10	0	73.38767815	143.7835579	14.01493359	222.8927498	22.407763	0.363636364	12	6	1.6250697015895e-12	0.55098861353607	0.0445275120437145	0.198505375193803
607	106708	2022	11	0	71.02975464	60.60754871	9.816850662	222.8927498	22.407763	0.363636364	12	6	1.71603550642171e-06	0.55098861353607	0.0445275120437145	0.198505947205097
608	106708	2022	12	0	68.85945129	26.72840738	-1.254790425	222.8927498	22.407763	0.363636364	12	7	4.11792388693348e-06	0.166343400142941	0.00907134916633368	0.0584729557443872
609	106708	2023	1	0	69.5914135	27.23868561	-0.667758569	222.8927498	22.407763	0.363636364	12	8	4.80989884985109e-06	0.197815933610512	0.0105384094640613	0.0694530509911412
610	106708	2023	2	0	65.83110046	-0.176271308	1.561156988	222.8927498	22.407763	0.363636364	12	8	0.00219159001441995	0.403123531653146	0.532345235347748	0.312553452338438
611	106708	2023	10	0	74.24651718	34.03192616	15.53074574	222.8927498	22.407763	0.363636364	12	6	0.00614664656694627	0.55098861353607	0.0445275120437145	0.200554257382244
612	106708	2023	11	0	71.36216164	102.4128094	8.124738932	222.8927498	22.407763	0.363636364	12	6	2.33792208928307e-10	0.55098861353607	0.0445275120437145	0.198505375271192
613	106708	2023	12	0	77.74791145	107.0717068	2.614193559	222.8927498	22.407763	0.363636364	12	7	9.32050490803075e-12	0.55098861353607	0.0445275120437145	0.198505375196368
614	106708	2024	1	0	73.33242607	32.37044907	0.574026018	222.8927498	22.407763	0.363636364	12	8	4.32368528903063e-06	0.298429279912005	0.0323762856423855	0.110269963079893
615	106708	2024	2	0	78.46107674	87.96025085	3.724030912	222.8927498	22.407763	0.363636364	12	8	6.27849096804003e-10	0.55098861353607	0.0445275120437145	0.198505375402545
616	106709	2021	10	0	75.29376221	50.24124241	15.64859271	222.9168701	22.20740191	0.230769231	12	5	0.000343692994697148	0.55098861353607	0.0445275120437145	0.198619939524827
617	106709	2021	11	0	75.37026024	116.816206	8.938890696	222.9168701	22.20740191	0.230769231	12	5	3.23252981749659e-11	0.55098861353607	0.0445275120437145	0.198505375204037
618	106709	2021	12	0	69.16464043	17.19130135	2.257248402	222.9168701	22.20740191	0.230769231	12	7	0.000153526552288057	0.55098861353607	0.0445275120437145	0.198556550710691
619	106709	2022	1	0	66.05632401	8.901588678	-1.38621822	222.9168701	22.20740191	0.230769231	12	8	9.28955373627401e-05	0.166343400142941	0.00907134916633368	0.0585025482822124
620	106709	2022	2	0	63.22718143	4.87650919	-0.473696187	222.9168701	22.20740191	0.230769231	12	8	0.000256946317725152	0.197815933610512	0.0153689123690128	0.0711472640990835
621	106709	2022	10	0	73.38498116	142.9711533	14.02262521	222.9168701	22.20740191	0.230769231	12	5	2.13802537766331e-12	0.55098861353607	0.0445275120437145	0.198505375193974
622	106709	2022	11	0	71.00367737	59.74442101	9.833118677	222.9168701	22.20740191	0.230769231	12	5	2.28564052056374e-06	0.55098861353607	0.0445275120437145	0.198506137073435
623	106709	2022	12	0	68.81997108	26.49000168	-1.225203454	222.9168701	22.20740191	0.230769231	12	7	4.47362559183949e-06	0.166343400142941	0.00907134916633368	0.0584730743116221
624	106709	2023	1	0	69.55333519	27.01866388	-0.640656605	222.9168701	22.20740191	0.230769231	12	8	5.20099651106845e-06	0.197815933610512	0.0105384094640613	0.0694531813570283
625	106709	2023	2	0	65.84194565	-0.17571	1.571567535	222.9168701	22.20740191	0.230769231	12	8	0.00226020256301948	0.555826077318948	0.511916875839233	0.356667718573734
626	106709	2023	10	0	74.23892212	33.66202927	15.53995299	222.9168701	22.20740191	0.230769231	12	5	0.00741611776533736	0.55098861353607	0.0445275120437145	0.200977414448374
627	106709	2023	11	0	71.34510231	101.6614723	8.149240017	222.9168701	22.20740191	0.230769231	12	5	3.06165879493429e-10	0.55098861353607	0.0445275120437145	0.198505375295317
628	106709	2023	12	0	77.75042152	107.3534546	2.641455293	222.9168701	22.20740191	0.230769231	12	7	9.17350590755599e-12	0.55098861353607	0.0445275120437145	0.198505375196319
629	106709	2024	1	0	73.32972145	32.37656021	0.596823901	222.9168701	22.20740191	0.230769231	12	8	4.47723505697071e-06	0.298429279912005	0.0323762856423855	0.110270014263149
630	106709	2024	2	0	78.46228027	88.32089233	3.742376566	222.9168701	22.20740191	0.230769231	12	8	6.05861664330808e-10	0.55098861353607	0.0445275120437145	0.198505375395215
631	106710	2021	10	0	75.29888535	49.96947575	15.65796018	222.1492653	25.95890236	0	12	5	0.000206160511521718	0.55098861353607	0.0445275120437145	0.198574095363769
632	106710	2021	11	0	75.36399841	116.7209549	8.959507227	222.1492653	25.95890236	0	12	5	1.8823709449362e-11	0.55098861353607	0.0445275120437145	0.198505375199536
633	106710	2021	12	0	69.17567062	17.15599728	2.281306505	222.1492653	25.95890236	0	12	7	8.86388085993424e-05	0.55098861353607	0.0445275120437145	0.198534921462795
634	106710	2022	1	0	66.03013802	8.893932343	-1.361760646	222.1492653	25.95890236	0	12	8	5.32090637577075e-05	0.166343400142941	0.00907134916633368	0.0584893194576774
635	106710	2022	2	0	63.2052145	4.894277096	-0.45613417	222.1492653	25.95890236	0	12	8	0.000146013069665641	0.197815933610512	0.0153689123690128	0.0711102863497303
636	106710	2022	10	0	73.38176918	142.1212463	14.03049588	222.1492653	25.95890236	0	12	5	1.43225089538611e-12	0.55098861353607	0.0445275120437145	0.198505375193739
637	106710	2022	11	0	70.97572327	58.87445545	9.849815607	222.1492653	25.95890236	0	12	5	1.5409416882478e-06	0.55098861353607	0.0445275120437145	0.198505888840491
638	106710	2022	12	0	68.77536011	26.24540901	-1.195283294	222.1492653	25.95890236	0	12	7	2.6861504504665e-06	0.166343400142941	0.00907134916633368	0.058472478486575
639	106710	2023	1	0	69.51160431	26.79892683	-0.613305911	222.1492653	25.95890236	0	12	8	3.10464598125492e-06	0.197815933610512	0.0105384094640613	0.0694524825735183
640	106710	2023	2	0	65.8525219	-0.174561925	1.582102656	222.1492653	25.95890236	0	12	8	0.00128830609208929	0.582702748433773	0.511916875839233	0.365302643455032
641	106710	2023	10	0	74.22918892	33.298316	15.54939032	222.1492653	25.95890236	0	12	5	0.00453605791458957	0.55098861353607	0.0445275120437145	0.200017394498125
642	106710	2023	11	0	71.3260746	100.8911781	8.173774004	222.1492653	25.95890236	0	12	5	2.03381468747615e-10	0.55098861353607	0.0445275120437145	0.198505375261055
643	106710	2023	12	0	77.74998283	107.6178284	2.668842554	222.1492653	25.95890236	0	12	7	5.00134123714706e-12	0.55098861353607	0.0445275120437145	0.198505375194929
644	106710	2024	1	0	73.32504463	32.37643528	0.619698703	222.1492653	25.95890236	0	12	8	2.56275033009159e-06	0.298429279912005	0.0323762856423855	0.110269376101573
645	106710	2024	2	0	78.46253967	88.65984726	3.760840297	222.1492653	25.95890236	0	12	8	3.24169805701407e-10	0.55098861353607	0.0445275120437145	0.198505375301318
646	107312	2021	10	0	75.26022593	51.95288976	15.58074252	537.2935638	21.13217592	0.272727273	12	5	6.12155169449517e-10	0.55098861353607	0.0445275120437145	0.198505375397313
647	107312	2021	11	0	75.42383321	117.5330251	8.790312449	537.2935638	21.13217592	0.272727273	12	6	2.22044604925031e-16	0.55098861353607	0.0445275120437145	0.198505375193262
648	107312	2021	12	0	69.07290904	17.37798119	2.081824462	537.2935638	21.13217592	0.272727273	12	7	3.46915138580949e-10	0.55098861353607	0.0445275120437145	0.1985053753089
649	107312	2022	1	0	66.17949677	8.916169802	-1.559855938	537.2935638	21.13217592	0.272727273	12	8	2.20690899261981e-10	0.166343400142941	0.00907134916633368	0.0584715831766552
650	107312	2022	2	0	63.33475367	4.758308411	-0.598495742	537.2935638	21.13217592	0.272727273	12	8	6.40884885792115e-10	0.197815933610512	0.0105384094640613	0.0694514479051529
651	107312	2022	10	0	73.40994771	148.323878	13.96943728	537.2935638	21.13217592	0.272727273	12	5	2.22044604925031e-16	0.55098861353607	0.0445275120437145	0.198505375193262
652	107312	2022	11	0	71.17649333	65.4383901	9.71770064	537.2935638	21.13217592	0.272727273	12	6	1.70918456613009e-12	0.55098861353607	0.0445275120437145	0.198505375193831
653	107312	2022	12	0	69.09354401	28.05384954	-1.443122546	537.2935638	21.13217592	0.272727273	12	7	7.78983502378672e-12	0.166343400142941	0.00907134916633368	0.0584715831056881
654	107312	2023	1	0	69.79026794	28.56768417	-0.834367017	537.2935638	21.13217592	0.272727273	12	8	9.1660833245014e-12	0.197815933610512	0.0105384094640613	0.0694514476945799
655	107312	2023	2	0	65.73709615	-0.159491057	1.500429471	537.2935638	21.13217592	0.272727273	12	8	5.56225368728409e-09	0.403123531653146	0.410785675048828	0.271303070754743
656	107312	2023	10	0	74.29709117	36.16929372	15.47014078	537.2935638	21.13217592	0.272727273	12	5	1.14704143912698e-08	0.55098861353607	0.0445275120437145	0.198505379016733
657	107312	2023	11	0	71.45285797	106.5779495	7.975104809	537.2935638	21.13217592	0.272727273	12	6	2.22044604925031e-16	0.55098861353607	0.0445275120437145	0.198505375193262
658	107312	2023	12	0	77.71449534	105.4494375	2.449146509	537.2935638	21.13217592	0.272727273	12	7	2.22044604925031e-16	0.55098861353607	0.0445275120437145	0.198505375193262
659	107312	2024	1	0	73.34266154	32.32106654	0.4341968	537.2935638	21.13217592	0.272727273	12	8	1.0751047019714e-11	0.267714977159943	0.0310560241341591	0.0995903337682842
660	107312	2024	2	0	78.45160166	85.86784617	3.619324525	537.2935638	21.13217592	0.272727273	12	8	2.22044604925031e-16	0.55098861353607	0.0445275120437145	0.198505375193262
661	107313	2021	10	0	75.27459717	51.75803757	15.58843231	695.4323273	20.99543285	0.3	12	6	8.46345177964189e-13	0.55098861353607	0.0445275120437145	0.198505375193544
662	107313	2021	11	0	75.43607839	117.5399246	8.808027267	695.4323273	20.99543285	0.3	12	6	2.22044604925031e-16	0.55098861353607	0.0445275120437145	0.198505375193262
663	107313	2021	12	0	69.10643005	17.37228711	2.103740533	695.4323273	20.99543285	0.3	12	7	5.09359542839706e-13	0.55098861353607	0.0445275120437145	0.198505375193431
664	107313	2022	1	0	66.18579356	8.912022909	-1.538060586	695.4323273	20.99543285	0.3	12	8	3.23260622952621e-13	0.166343400142941	0.00907134916633368	0.0584715831031993
665	107313	2022	2	0	63.32512919	4.775845846	-0.581900279	695.4323273	20.99543285	0.3	12	8	9.31329381816002e-13	0.197815933610512	0.0105384094640613	0.069451447691835
666	107313	2022	10	0	73.41041311	147.7739156	13.97583834	695.4323273	20.99543285	0.3	12	6	2.22044604925031e-16	0.55098861353607	0.0445275120437145	0.198505375193262
667	107313	2022	11	0	71.16327413	64.6537679	9.730958621	695.4323273	20.99543285	0.3	12	6	2.22044604925031e-16	0.55098861353607	0.0445275120437145	0.198505375193262
668	107313	2022	12	0	69.08805847	27.87099139	-1.415577531	695.4323273	20.99543285	0.3	12	7	2.22044604925031e-16	0.166343400142941	0.00907134916633368	0.0584715831030916
669	107313	2023	1	0	69.77645874	28.34582265	-0.809298972	695.4323273	20.99543285	0.3	12	8	2.22044604925031e-16	0.197815933610512	0.0105384094640613	0.0694514476915246
670	107313	2023	2	0	65.74989319	-0.161507641	1.509752472	695.4323273	20.99543285	0.3	12	8	8.09823041202047e-12	0.403123531653146	0.410785675048828	0.271303068903357
671	107313	2023	10	0	74.30409749	35.80554962	15.47751013	695.4323273	20.99543285	0.3	12	6	1.63742926435252e-11	0.55098861353607	0.0445275120437145	0.19850537519872
672	107313	2023	11	0	71.44960022	105.9910914	7.998991807	695.4323273	20.99543285	0.3	12	6	2.22044604925031e-16	0.55098861353607	0.0445275120437145	0.198505375193262
673	107313	2023	12	0	77.73634338	105.822904	2.475380023	695.4323273	20.99543285	0.3	12	7	2.22044604925031e-16	0.55098861353607	0.0445275120437145	0.198505375193262
674	107313	2024	1	0	73.35355632	32.37187322	0.456240227	695.4323273	20.99543285	0.3	12	8	2.22044604925031e-16	0.267714977159943	0.0310560241341591	0.0995903337647006
675	107313	2024	2	0	78.45961507	86.3232015	3.636527936	695.4323273	20.99543285	0.3	12	8	2.22044604925031e-16	0.55098861353607	0.0445275120437145	0.198505375193262
676	107314	2021	10	0	75.29256248	51.60508633	15.59306169	838.4286575	20.86744976	0.428571429	12	6	2.22044604925031e-16	0.55098861353607	0.0445275120437145	0.198505375193262
677	107314	2021	11	0	75.45978165	117.6116352	8.819482565	838.4286575	20.86744976	0.428571429	12	6	2.22044604925031e-16	0.55098861353607	0.0445275120437145	0.198505375193262
678	107314	2021	12	0	69.14536667	17.37385082	2.118440211	838.4286575	20.86744976	0.428571429	12	7	2.22044604925031e-16	0.55098861353607	0.0445275120437145	0.198505375193262
679	107314	2022	1	0	66.19933319	8.901381493	-1.522735834	838.4286575	20.86744976	0.428571429	12	8	2.22044604925031e-16	0.166343400142941	0.00907134916633368	0.0584715831030916
680	107314	2022	2	0	63.31524658	4.790265799	-0.56953384	838.4286575	20.86744976	0.428571429	12	8	2.22044604925031e-16	0.197815933610512	0.0105384094640613	0.0694514476915246
681	107314	2022	10	0	73.4138298	147.4079933	13.98039389	838.4286575	20.86744976	0.428571429	12	6	2.22044604925031e-16	0.55098861353607	0.0445275120437145	0.198505375193262
682	107314	2022	11	0	71.15787506	63.99310112	9.739603043	838.4286575	20.86744976	0.428571429	12	6	2.22044604925031e-16	0.55098861353607	0.0445275120437145	0.198505375193262
683	107314	2022	12	0	69.10240936	27.73188448	-1.396933794	838.4286575	20.86744976	0.428571429	12	7	2.22044604925031e-16	0.166343400142941	0.00907134916633368	0.0584715831030916
684	107314	2023	1	0	69.77319717	28.16972017	-0.791094348	838.4286575	20.86744976	0.428571429	12	8	2.22044604925031e-16	0.197815933610512	0.0105384094640613	0.0694514476915246
685	107314	2023	2	0	65.75538445	-0.160697706	1.517031908	838.4286575	20.86744976	0.428571429	12	8	2.22044604925031e-16	0.403123531653146	0.410785675048828	0.271303068900658
686	107314	2023	10	0	74.31876945	35.48801231	15.48137951	838.4286575	20.86744976	0.428571429	12	6	2.22044604925031e-16	0.55098861353607	0.0445275120437145	0.198505375193262
687	107314	2023	11	0	71.45216751	105.5348206	8.017316818	838.4286575	20.86744976	0.428571429	12	6	2.22044604925031e-16	0.55098861353607	0.0445275120437145	0.198505375193262
688	107314	2023	12	0	77.76101685	106.1931553	2.495519519	838.4286575	20.86744976	0.428571429	12	7	2.22044604925031e-16	0.55098861353607	0.0445275120437145	0.198505375193262
689	107314	2024	1	0	73.36854935	32.43488693	0.472903945	838.4286575	20.86744976	0.428571429	12	8	2.22044604925031e-16	0.267714977159943	0.0310560241341591	0.0995903337647006
690	107314	2024	2	0	78.46919823	86.76976395	3.650822937	838.4286575	20.86744976	0.428571429	12	8	2.22044604925031e-16	0.55098861353607	0.0445275120437145	0.198505375193262
691	107315	2021	10	0	75.29485067	51.39030584	15.6019427	669.1949387	20.8941226	0.7	12	6	2.81087111616201e-12	0.55098861353607	0.0485275983810425	0.199838737306641
692	107315	2021	11	0	75.44907888	117.498408	8.838788986	669.1949387	20.8941226	0.7	12	6	2.22044604925031e-16	0.55098861353607	0.0485275983810425	0.199838737305704
693	107315	2021	12	0	69.15389252	17.34935188	2.141125361	669.1949387	20.8941226	0.7	12	7	1.60431254504256e-12	0.55098861353607	0.0485275983810425	0.199838737306239
694	107315	2022	1	0	66.18237305	8.901892662	-1.500516494	669.1949387	20.8941226	0.7	12	8	1.01189484379099e-12	0.166343400142941	0.00938158482313156	0.0585749949890281
695	107315	2022	2	0	63.30287298	4.804353873	-0.553728739	669.1949387	20.8941226	0.7	12	8	2.87628207878634e-12	0.197815933610512	0.0108982659876347	0.0695713998670078
696	107315	2022	10	0	73.40991974	146.7381795	13.98709202	669.1949387	20.8941226	0.7	12	6	2.22044604925031e-16	0.55098861353607	0.0485275983810425	0.199838737305704
697	107315	2022	11	0	71.13543955	63.29377619	9.754425367	669.1949387	20.8941226	0.7	12	6	2.22044604925031e-16	0.55098861353607	0.0485275983810425	0.199838737305704
698	107315	2022	12	0	69.06395467	27.53462346	-1.368814349	669.1949387	20.8941226	0.7	12	7	2.22044604925031e-16	0.166343400142941	0.00938158482313156	0.0585749949886909
699	107315	2023	1	0	69.74278259	27.97633553	-0.766449491	669.1949387	20.8941226	0.7	12	8	2.22044604925031e-16	0.197815933610512	0.0108982659876347	0.0695713998660491
700	107315	2023	2	0	65.77027893	-0.16427206	1.525870601	669.1949387	20.8941226	0.7	12	8	2.50929550171633e-11	0.403123531653146	0.565792918205261	0.322972149961167
701	107315	2023	10	0	74.30934906	35.1750323	15.49072361	669.1949387	20.8941226	0.7	12	6	5.71489696956494e-11	0.55098861353607	0.0485275983810425	0.199838737324754
702	107315	2023	11	0	71.4378713	104.9217453	8.039263089	669.1949387	20.8941226	0.7	12	6	2.22044604925031e-16	0.55098861353607	0.0485275983810425	0.199838737305704
703	107315	2023	12	0	77.76456451	106.4183528	2.519658089	669.1949387	20.8941226	0.7	12	7	2.22044604925031e-16	0.55098861353607	0.0485275983810425	0.199838737305704
704	107315	2024	1	0	73.36557261	32.43530019	0.493429472	669.1949387	20.8941226	0.7	12	8	2.22044604925031e-16	0.267714977159943	0.0314188003540039	0.0997112591713156
705	107315	2024	2	0	78.46975962	87.06489563	3.665855408	669.1949387	20.8941226	0.7	12	8	2.22044604925031e-16	0.55098861353607	0.0485275983810425	0.199838737305704
706	107316	2021	10	0	75.30889511	51.2453289	15.60557747	645.1667709	20.92633343	0.727272727	12	6	7.82481214256833e-12	0.55098861353607	0.0485275983810425	0.199838737308313
707	107316	2021	11	0	75.46760178	117.5393448	8.847878456	645.1667709	20.92633343	0.727272727	12	6	2.22044604925031e-16	0.55098861353607	0.0485275983810425	0.199838737305704
708	107316	2021	12	0	69.18399048	17.34488297	2.15256834	645.1667709	20.92633343	0.727272727	12	7	4.36805267615704e-12	0.55098861353607	0.0485275983810425	0.19983873730716
709	107316	2022	1	0	66.18826675	8.890034199	-1.488206625	645.1667709	20.92633343	0.727272727	12	7	3.00976932401204e-12	0.166343400142941	0.00938158482313156	0.0585749949896941
710	107316	2022	2	0	63.29122543	4.815196037	-0.543839127	645.1667709	20.92633343	0.727272727	12	8	7.77798034858804e-12	0.197815933610512	0.0108982659876347	0.0695713998686417
711	107316	2022	10	0	73.41280365	146.4140396	13.99080944	645.1667709	20.92633343	0.727272727	12	6	2.22044604925031e-16	0.55098861353607	0.0485275983810425	0.199838737305704
712	107316	2022	11	0	71.12970734	62.72872734	9.761441231	645.1667709	20.92633343	0.727272727	12	6	2.22044604925031e-16	0.55098861353607	0.0485275983810425	0.199838737305704
713	107316	2022	12	0	69.07269669	27.40739918	-1.354373813	645.1667709	20.92633343	0.727272727	12	7	1.10347365850484e-13	0.166343400142941	0.00938158482313156	0.0585749949887276
714	107316	2023	1	0	69.7372551	27.83638	-0.751870453	645.1667709	20.92633343	0.727272727	12	7	1.43402420891516e-13	0.197815933610512	0.0108982659876347	0.0695713998660968
715	107316	2023	2	0	65.77316666	-0.163119785	1.531881392	645.1667709	20.92633343	0.727272727	12	8	6.7927126865606e-11	0.403123531653146	0.565792918205261	0.322972149975445
716	107316	2023	10	0	74.32030487	34.8966217	15.49380541	645.1667709	20.92633343	0.727272727	12	6	1.63171808789822e-10	0.55098861353607	0.0485275983810425	0.199838737360095
717	107316	2023	11	0	71.4382782	104.5124435	8.053914547	645.1667709	20.92633343	0.727272727	12	6	2.22044604925031e-16	0.55098861353607	0.0485275983810425	0.199838737305704
718	107316	2023	12	0	77.78243637	106.7239723	2.53573823	645.1667709	20.92633343	0.727272727	12	7	2.22044604925031e-16	0.55098861353607	0.0485275983810425	0.199838737305704
719	107316	2024	1	0	73.37607956	32.47948456	0.506682545	645.1667709	20.92633343	0.727272727	12	7	1.41792021108291e-13	0.419134673614602	0.0314188003540039	0.150184491322916
720	107316	2024	2	0	78.47653961	87.44237518	3.677632928	645.1667709	20.92633343	0.727272727	12	8	2.22044604925031e-16	0.55098861353607	0.0485275983810425	0.199838737305704
721	107317	2021	10	0	75.30765533	51.0528005	15.6133852	607.731575	20.92006254	0.9	12	6	3.88423549877846e-11	0.55098861353607	0.0485275983810425	0.199838737318652
722	107317	2021	11	0	75.45257314	117.4120458	8.864604632	607.731575	20.92006254	0.9	12	6	2.22044604925031e-16	0.55098861353607	0.0485275983810425	0.199838737305704
723	107317	2021	12	0	69.18417104	17.31748772	2.171876828	607.731575	20.92006254	0.9	12	7	2.11217782524753e-11	0.55098861353607	0.0485275983810425	0.199838737312745
724	107317	2022	1	0	66.16613261	8.890811602	-1.46927615	607.731575	20.92006254	0.9	12	7	1.44479831098517e-11	0.166343400142941	0.00938158482313156	0.0585749949935068
725	107317	2022	2	0	63.27880987	4.826332251	-0.53066951	607.731575	20.92006254	0.9	12	7	4.0618778130429e-11	0.197815933610512	0.0108982659876347	0.0695713998795886
726	107317	2022	10	0	73.40837097	145.7991231	13.99662209	607.731575	20.92006254	0.9	12	6	2.22044604925031e-16	0.55098861353607	0.0485275983810425	0.199838737305704
727	107317	2022	11	0	71.10761007	62.14707184	9.774485906	607.731575	20.92006254	0.9	12	6	1.88841328984631e-13	0.55098861353607	0.0485275983810425	0.199838737305767
728	107317	2022	12	0	69.03022003	27.23185349	-1.330532749	607.731575	20.92006254	0.9	12	7	5.48599784729753e-13	0.166343400142941	0.00938158482313156	0.0585749949888737
729	107317	2023	1	0	69.70561218	27.67985471	-0.731101453	607.731575	20.92006254	0.9	12	7	7.09814056438082e-13	0.197815933610512	0.0108982659876347	0.0695713998662856
730	107317	2023	2	0	65.78562927	-0.166038036	1.539323052	607.731575	20.92006254	0.9	12	7	3.55357330576878e-10	0.403123531653146	0.576777815818787	0.326633782609097
731	107317	2023	10	0	74.30765533	34.64324315	15.50218296	607.731575	20.92006254	0.9	12	6	8.19120738633396e-10	0.55098861353607	0.0485275983810425	0.199838737578744
732	107317	2023	11	0	71.42254384	103.9726919	8.071979841	607.731575	20.92006254	0.9	12	6	2.22044604925031e-16	0.55098861353607	0.0485275983810425	0.199838737305704
733	107317	2023	12	0	77.77959188	106.8741633	2.555668672	607.731575	20.92006254	0.9	12	7	2.22044604925031e-16	0.55098861353607	0.0485275983810425	0.199838737305704
734	107317	2024	1	0	73.36932119	32.46464793	0.523649851	607.731575	20.92006254	0.9	12	7	6.82834710682921e-13	0.419134673614602	0.0327539667487144	0.150629546788
735	107317	2024	2	0	78.47478231	87.64812469	3.689964374	607.731575	20.92006254	0.9	12	7	2.22044604925031e-16	0.55098861353607	0.0485275983810425	0.199838737305704
736	107318	2021	10	0	75.3214817	50.84880257	15.61878443	565.2930984	20.96131372	0.75	12	6	2.32908097865146e-10	0.55098861353607	0.0485275983810425	0.19983873738334
737	107318	2021	11	0	75.46786118	117.4208641	8.877523661	565.2930984	20.96131372	0.75	12	6	2.22044604925031e-16	0.55098861353607	0.0485275983810425	0.199838737305704
738	107318	2021	12	0	69.21364403	17.30277634	2.187608719	565.2930984	20.96131372	0.75	12	7	1.22856607463484e-10	0.55098861353607	0.0485275983810425	0.199838737346656
739	107318	2022	1	0	66.16332626	8.876844883	-1.452502578	565.2930984	20.96131372	0.75	12	7	8.38677402979583e-11	0.166343400142941	0.00938158482313156	0.0585749950166467
740	107318	2022	2	0	63.26146698	4.839859366	-0.517683655	565.2930984	20.96131372	0.75	12	8	2.14069231772603e-10	0.197815933610512	0.0108982659876347	0.0695713999374054
741	107318	2022	10	0	73.41034889	145.2985382	14.00182104	565.2930984	20.96131372	0.75	12	6	2.22044604925031e-16	0.55098861353607	0.0485275983810425	0.199838737305704
742	107318	2022	11	0	71.09540367	61.4169178	9.784703016	565.2930984	20.96131372	0.75	12	6	1.25433038846361e-12	0.55098861353607	0.0485275983810425	0.199838737306122
743	107318	2022	12	0	69.02680588	27.0524435	-1.310804725	565.2930984	20.96131372	0.75	12	7	3.29281011711047e-12	0.166343400142941	0.00938158482313156	0.0585749949897884
744	107318	2023	1	0	69.68977165	27.50262165	-0.711613029	565.2930984	20.96131372	0.75	12	7	4.25423237199884e-12	0.197815933610512	0.0108982659876347	0.0695713998674671
745	107318	2023	2	0	65.78995132	-0.164599478	1.547269225	565.2930984	20.96131372	0.75	12	8	1.87556713399841e-09	0.403123531653146	0.565792918205261	0.322972150577991
746	107318	2023	10	0	74.31510544	34.29595757	15.50712061	565.2930984	20.96131372	0.75	12	6	5.0462986196045e-09	0.55098861353607	0.0485275983810425	0.199838738987804
747	107318	2023	11	0	71.4178524	103.4046593	8.090887785	565.2930984	20.96131372	0.75	12	6	2.22044604925031e-16	0.55098861353607	0.0485275983810425	0.199838737305704
748	107318	2023	12	0	77.79494667	107.2169228	2.576517284	565.2930984	20.96131372	0.75	12	7	2.22044604925031e-16	0.55098861353607	0.0485275983810425	0.199838737305704
749	107318	2024	1	0	73.37713814	32.50156116	0.540870547	565.2930984	20.96131372	0.75	12	7	3.92881957191657e-12	0.298429279912005	0.0327539667487144	0.110394415554883
750	107318	2024	2	0	78.48060608	88.07787132	3.705026746	565.2930984	20.96131372	0.75	12	8	2.22044604925031e-16	0.55098861353607	0.0485275983810425	0.199838737305704
751	107319	2021	10	0	75.32047272	50.61069234	15.62826506	518.3796768	21.24356174	0.727272727	12	6	1.63960950687899e-09	0.55098861353607	0.0485275983810425	0.199838737852241
752	107319	2021	11	0	75.45056407	117.2764435	8.897841771	518.3796768	21.24356174	0.727272727	12	6	2.22044604925031e-16	0.55098861353607	0.0485275983810425	0.199838737305704
753	107319	2021	12	0	69.21393077	17.26836014	2.21105814	518.3796768	21.24356174	0.727272727	12	7	8.37229955111148e-10	0.55098861353607	0.0485275983810425	0.199838737584781
754	107319	2022	1	0	66.13512421	8.876690229	-1.429388404	518.3796768	21.24356174	0.727272727	12	7	5.66461987267211e-10	0.166343400142941	0.00938158482313156	0.0585749951775115
755	107319	2022	2	0	63.2450854	4.854251067	-0.501574049	518.3796768	21.24356174	0.727272727	12	7	1.57096481298447e-09	0.197815933610512	0.0108982659876347	0.069571400389704
756	107319	2022	10	0	73.40507253	144.5219014	14.00905355	518.3796768	21.24356174	0.727272727	12	6	2.22044604925031e-16	0.55098861353607	0.0485275983810425	0.199838737305704
757	107319	2022	11	0	71.06767527	60.69279099	9.800763448	518.3796768	21.24356174	0.727272727	12	6	9.71363211090603e-12	0.55098861353607	0.0485275983810425	0.199838737308942
758	107319	2022	12	0	68.97423299	26.83517583	-1.281807184	518.3796768	21.24356174	0.727272727	12	7	2.32204189201913e-11	0.166343400142941	0.00938158482313156	0.058574994996431
759	107319	2023	1	0	69.64923096	27.30996513	-0.68619885	518.3796768	21.24356174	0.727272727	12	7	2.98317310600201e-11	0.197815933610512	0.0108982659876347	0.0695713998759929
760	107319	2023	2	0	65.8040568	-0.16692998	1.556515495	518.3796768	21.24356174	0.727272727	12	7	1.37933506860445e-08	0.403123531653146	0.583446562290192	0.328856702578896
761	107319	2023	10	0	74.29960378	33.99103292	15.51717154	518.3796768	21.24356174	0.727272727	12	6	3.59585601872699e-08	0.55098861353607	0.0485275983810425	0.199838749291891
762	107319	2023	11	0	71.3979009	102.7325185	8.113006592	518.3796768	21.24356174	0.727272727	12	6	2.22044604925031e-16	0.55098861353607	0.0485275983810425	0.199838737305704
763	107319	2023	12	0	77.79028066	107.3970464	2.601046483	518.3796768	21.24356174	0.727272727	12	7	2.22044604925031e-16	0.55098861353607	0.0485275983810425	0.199838737305704
764	107319	2024	1	0	73.36856842	32.48388163	0.561656892	518.3796768	21.24356174	0.727272727	12	7	2.66346966231591e-11	0.298429279912005	0.0327539667487144	0.110394415562451
765	107319	2024	2	0	78.47843933	88.3209432	3.720463832	518.3796768	21.24356174	0.727272727	12	7	2.22044604925031e-16	0.55098861353607	0.0485275983810425	0.199838737305704
766	107320	2021	10	0	75.32636515	50.33051427	15.63751729	587.8125877	21.74355221	0.769230769	12	6	9.03621693831713e-11	0.55098861353607	0.0485275983810425	0.199838737335825
767	107320	2021	11	0	75.44571177	117.1756007	8.918379784	587.8125877	21.74355221	0.769230769	12	6	2.22044604925031e-16	0.55098861353607	0.0485275983810425	0.199838737305704
768	107320	2021	12	0	69.22731018	17.23278491	2.23502024	587.8125877	21.74355221	0.769230769	12	7	4.43505071880869e-11	0.55098861353607	0.0485275983810425	0.199838737320488
769	107320	2022	1	0	66.10995738	8.867891947	-1.404916406	587.8125877	21.74355221	0.769230769	12	8	2.72563356260907e-11	0.166343400142941	0.00938158482313156	0.0585749949977763
770	107320	2022	2	0	63.22235107	4.871086438	-0.483920266	587.8125877	21.74355221	0.769230769	12	8	7.49776978383749e-11	0.197815933610512	0.0160701498389244	0.0712953611748048
771	107320	2022	10	0	73.40234629	143.6968129	14.01679738	587.8125877	21.74355221	0.769230769	12	6	2.22044604925031e-16	0.55098861353607	0.0485275983810425	0.199838737305704
772	107320	2022	11	0	71.04067993	59.80008316	9.817222913	587.8125877	21.74355221	0.769230769	12	6	6.03414815021336e-13	0.55098861353607	0.0485275983810425	0.199838737305905
773	107320	2022	12	0	68.93248749	26.58345731	-1.252034505	587.8125877	21.74355221	0.769230769	12	7	1.28104290980854e-12	0.166343400142941	0.00938158482313156	0.0585749949891178
774	107320	2023	1	0	69.60958862	27.08765856	-0.658785184	587.8125877	21.74355221	0.769230769	12	8	1.4965494980068e-12	0.197815933610512	0.0108982659876347	0.0695713998665479
775	107320	2023	2	0	65.81462351	-0.166843444	1.567066948	587.8125877	21.74355221	0.769230769	12	8	6.59784815950748e-10	0.403123531653146	0.583446562290192	0.328856698201041
776	107320	2023	10	0	74.29145304	33.60131963	15.52656937	587.8125877	21.74355221	0.769230769	12	6	2.02226744867988e-09	0.55098861353607	0.0485275983810425	0.199838737979793
777	107320	2023	11	0	71.37993622	101.950386	8.137763341	587.8125877	21.74355221	0.769230769	12	6	2.22044604925031e-16	0.55098861353607	0.0485275983810425	0.199838737305704
778	107320	2023	12	0	77.79220327	107.6887232	2.628535827	587.8125877	21.74355221	0.769230769	12	7	2.22044604925031e-16	0.55098861353607	0.0485275983810425	0.199838737305704
779	107320	2024	1	0	73.36492666	32.48438899	0.584637145	587.8125877	21.74355221	0.769230769	12	8	1.28037506697562e-12	0.298429279912005	0.0327539667487144	0.110394415554
780	107320	2024	2	0	78.4790624	88.69937897	3.739009857	587.8125877	21.74355221	0.769230769	12	8	2.22044604925031e-16	0.55098861353607	0.0485275983810425	0.199838737305704
781	107321	2021	10	0	75.33635712	50.14368248	15.64189625	360.760601	25.45685883	0.272727273	12	6	6.32207295920671e-07	0.55098861353607	0.0445275120437145	0.198505585929027
782	107321	2021	11	0	75.45595932	117.1646957	8.928895473	360.760601	25.45685883	0.272727273	12	6	2.22044604925031e-16	0.55098861353607	0.0445275120437145	0.198505375193262
783	107321	2021	12	0	69.24760818	17.21311188	2.247521758	360.760601	25.45685883	0.272727273	12	7	3.01840959734093e-07	0.55098861353607	0.0445275120437145	0.198505475806915
784	107321	2022	1	0	66.10018539	8.854424953	-1.391265154	360.760601	25.45685883	0.272727273	12	8	1.8497017615507e-07	0.166343400142941	0.00907134916633368	0.0584716447598169
785	107321	2022	2	0	63.20409012	4.881594419	-0.473494411	360.760601	25.45685883	0.272727273	12	8	5.05346043830465e-07	0.197815933610512	0.0153689123690128	0.0710617837751897
786	107321	2022	10	0	73.40365601	143.2402954	14.02115488	360.760601	25.45685883	0.272727273	12	6	2.22044604925031e-16	0.55098861353607	0.0445275120437145	0.198505375193262
787	107321	2022	11	0	71.02799606	59.17380524	9.825822353	360.760601	25.45685883	0.272727273	12	6	4.59847494425736e-09	0.55098861353607	0.0445275120437145	0.198505376726087
788	107321	2022	12	0	68.92274857	26.41886806	-1.236371517	360.760601	25.45685883	0.272727273	12	7	8.96059086411826e-09	0.166343400142941	0.00907134916633368	0.0584715860899551
789	107321	2023	1	0	69.59091187	26.94571495	-0.643008888	360.760601	25.45685883	0.272727273	12	8	1.04158787164225e-08	0.197815933610512	0.0105384094640613	0.0694514511634841
790	107321	2023	2	0	65.8163147	-0.16472923	1.573674381	360.760601	25.45685883	0.272727273	12	8	4.45237580710931e-06	0.555826077318948	0.410785675048828	0.322205401581194
791	107321	2023	10	0	74.29505539	33.3117733	15.53063488	360.760601	25.45685883	0.272727273	12	6	1.44234979829198e-05	0.55098861353607	0.0445275120437145	0.198510183025923
792	107321	2023	11	0	71.37306213	101.440815	8.152880192	360.760601	25.45685883	0.272727273	12	6	5.78869919859404e-13	0.55098861353607	0.0445275120437145	0.198505375193455
793	107321	2023	12	0	77.80026627	107.9549255	2.645308971	360.760601	25.45685883	0.272727273	12	7	2.22044604925031e-16	0.55098861353607	0.0445275120437145	0.198505375193262
794	107321	2024	1	0	73.36813354	32.50195694	0.598380029	360.760601	25.45685883	0.272727273	12	8	8.6456820086365e-09	0.298429279912005	0.0323762856423855	0.110268524733357
795	107321	2024	2	0	78.48215485	89.0370636	3.751445413	360.760601	25.45685883	0.272727273	12	8	1.04588581819199e-12	0.55098861353607	0.0445275120437145	0.19850537519361
796	107925	2021	10	0	75.27973747	51.82230949	15.58508039	778.842865	21.99933243	0	12	5	2.22044604925031e-16	0.55098861353607	0.0445275120437145	0.198505375193262
797	107925	2021	11	0	75.45066452	117.6320095	8.801211834	778.842865	21.99933243	0	12	5	2.22044604925031e-16	0.55098861353607	0.0445275120437145	0.198505375193262
798	107925	2021	12	0	69.11517715	17.38596249	2.096151114	778.842865	21.99933243	0	12	7	2.22044604925031e-16	0.55098861353607	0.0445275120437145	0.198505375193262
799	107925	2022	1	0	66.19931221	8.907376766	-1.545107186	778.842865	21.99933243	0	12	8	2.22044604925031e-16	0.166343400142941	0.00907134916633368	0.0584715831030916
800	107925	2022	2	0	63.32795238	4.773272991	-0.586390927	778.842865	21.99933243	0	12	8	2.22044604925031e-16	0.197815933610512	0.0105384094640613	0.0694514476915246
801	107925	2022	10	0	73.41384125	148.0079994	13.97375631	778.842865	21.99933243	0	12	5	2.22044604925031e-16	0.55098861353607	0.0445275120437145	0.198505375193262
802	107925	2022	11	0	71.17354774	64.80714607	9.72577095	778.842865	21.99933243	0	12	5	2.22044604925031e-16	0.55098861353607	0.0445275120437145	0.198505375193262
803	107925	2022	12	0	69.11417198	27.93093729	-1.424831837	778.842865	21.99933243	0	12	7	2.22044604925031e-16	0.166343400142941	0.00907134916633368	0.0584715831030916
804	107925	2023	1	0	69.79143143	28.39181185	-0.816671938	778.842865	21.99933243	0	12	8	2.22044604925031e-16	0.197815933610512	0.0105384094640613	0.0694514476915246
805	107925	2023	2	0	65.74301338	-0.158767868	1.507436901	778.842865	21.99933243	0	12	8	2.14047342578625e-13	0.403123531653146	0.410785675048828	0.271303068900729
806	107925	2023	10	0	74.31435776	35.86996651	15.47358513	778.842865	21.99933243	0	12	5	4.67387235481129e-13	0.55098861353607	0.0445275120437145	0.198505375193417
807	107925	2023	11	0	71.45808411	106.1675072	7.993165612	778.842865	21.99933243	0	12	5	2.22044604925031e-16	0.55098861353607	0.0445275120437145	0.198505375193262
808	107925	2023	12	0	77.74238968	105.8249397	2.469012678	778.842865	21.99933243	0	12	7	2.22044604925031e-16	0.55098861353607	0.0445275120437145	0.198505375193262
809	107925	2024	1	0	73.36024857	32.39358997	0.450626783	778.842865	21.99933243	0	12	8	2.22044604925031e-16	0.267714977159943	0.0310560241341591	0.0995903337647006
810	107925	2024	2	0	78.46259689	86.31159782	3.633294344	778.842865	21.99933243	0	12	8	2.22044604925031e-16	0.55098861353607	0.0445275120437145	0.198505375193262
811	107926	2021	10	0	75.28658295	51.71903992	15.58898973	778.9272919	22.07872486	0	12	5	2.22044604925031e-16	0.55098861353607	0.0445275120437145	0.198505375193262
812	107926	2021	11	0	75.45609283	117.6283569	8.810198784	778.9272919	22.07872486	0	12	5	2.22044604925031e-16	0.55098861353607	0.0445275120437145	0.198505375193262
813	107926	2021	12	0	69.13124466	17.38154507	2.107193232	778.9272919	22.07872486	0	12	7	2.22044604925031e-16	0.55098861353607	0.0445275120437145	0.198505375193262
814	107926	2022	1	0	66.20098877	8.904781342	-1.534069359	778.9272919	22.07872486	0	12	8	2.22044604925031e-16	0.166343400142941	0.00907134916633368	0.0584715831030916
815	107926	2022	2	0	63.32236481	4.781871557	-0.578026026	778.9272919	22.07872486	0	12	8	2.22044604925031e-16	0.197815933610512	0.0105384094640613	0.0694514476915246
816	107926	2022	10	0	73.41398239	147.7219391	13.97700691	778.9272919	22.07872486	0	12	5	2.22044604925031e-16	0.55098861353607	0.0445275120437145	0.198505375193262
817	107926	2022	11	0	71.16639709	64.40690994	9.732525826	778.9272919	22.07872486	0	12	5	2.22044604925031e-16	0.55098861353607	0.0445275120437145	0.198505375193262
818	107926	2022	12	0	69.11005402	27.8353796	-1.410984695	778.9272919	22.07872486	0	12	7	2.22044604925031e-16	0.166343400142941	0.00907134916633368	0.0584715831030916
819	107926	2023	1	0	69.78356934	28.28078651	-0.80401361	778.9272919	22.07872486	0	12	8	2.22044604925031e-16	0.197815933610512	0.0105384094640613	0.0694514476915246
820	107926	2023	2	0	65.74931335	-0.1597891	1.512164354	778.9272919	22.07872486	0	12	8	2.11276982228218e-13	0.403123531653146	0.410785675048828	0.271303068900728
821	107926	2023	10	0	74.31731033	35.68236542	15.47737074	778.9272919	22.07872486	0	12	5	4.77970418054305e-13	0.55098861353607	0.0445275120437145	0.198505375193421
822	107926	2023	11	0	71.45586777	105.8624535	8.005181789	778.9272919	22.07872486	0	12	5	2.22044604925031e-16	0.55098861353607	0.0445275120437145	0.198505375193262
823	107926	2023	12	0	77.75265121	106.0118027	2.482196808	778.9272919	22.07872486	0	12	7	2.22044604925031e-16	0.55098861353607	0.0445275120437145	0.198505375193262
824	107926	2024	1	0	73.36512375	32.41680527	0.461708963	778.9272919	22.07872486	0	12	8	2.22044604925031e-16	0.267714977159943	0.0310560241341591	0.0995903337647006
825	107926	2024	2	0	78.46627808	86.54205704	3.641978264	778.9272919	22.07872486	0	12	8	2.22044604925031e-16	0.55098861353607	0.0445275120437145	0.198505375193262
826	107927	2021	10	0	75.30189514	51.59337489	15.59238593	934.8715515	22.22166777	0.076923077	12	5	2.22044604925031e-16	0.55098861353607	0.0445275120437145	0.198505375193262
827	107927	2021	11	0	75.47722117	117.6926524	8.818808873	934.8715515	22.22166777	0.076923077	12	5	2.22044604925031e-16	0.55098861353607	0.0445275120437145	0.198505375193262
828	107927	2021	12	0	69.16409556	17.38269679	2.118309259	934.8715515	22.22166777	0.076923077	12	7	2.22044604925031e-16	0.55098861353607	0.0445275120437145	0.198505375193262
829	107927	2022	1	0	66.21226501	8.894379616	-1.522257646	934.8715515	22.22166777	0.076923077	12	8	2.22044604925031e-16	0.166343400142941	0.00907134916633368	0.0584715831030916
830	107927	2022	2	0	63.31340663	4.793200016	-0.568365673	934.8715515	22.22166777	0.076923077	12	8	2.22044604925031e-16	0.197815933610512	0.0105384094640613	0.0694514476915246
831	107927	2022	10	0	73.41725667	147.4392497	13.98053201	934.8715515	22.22166777	0.076923077	12	5	2.22044604925031e-16	0.55098861353607	0.0445275120437145	0.198505375193262
832	107927	2022	11	0	71.16277313	63.86937205	9.739057859	934.8715515	22.22166777	0.076923077	12	5	2.22044604925031e-16	0.55098861353607	0.0445275120437145	0.198505375193262
833	107927	2022	12	0	69.12423197	27.72294935	-1.396869659	934.8715515	22.22166777	0.076923077	12	7	2.22044604925031e-16	0.166343400142941	0.00907134916633368	0.0584715831030916
834	107927	2023	1	0	69.78186035	28.14146233	-0.789879878	934.8715515	22.22166777	0.076923077	12	8	2.22044604925031e-16	0.197815933610512	0.0105384094640613	0.0694514476915246
835	107927	2023	2	0	65.75258891	-0.158679088	1.517944813	934.8715515	22.22166777	0.076923077	12	8	2.22044604925031e-16	0.403123531653146	0.410785675048828	0.271303068900658
836	107927	2023	10	0	74.33041128	35.41983541	15.48009459	934.8715515	22.22166777	0.076923077	12	5	2.22044604925031e-16	0.55098861353607	0.0445275120437145	0.198505375193262
837	107927	2023	11	0	71.45852153	105.4936295	8.019594193	934.8715515	22.22166777	0.076923077	12	5	2.22044604925031e-16	0.55098861353607	0.0445275120437145	0.198505375193262
838	107927	2023	12	0	77.77320608	106.3209178	2.498025338	934.8715515	22.22166777	0.076923077	12	7	2.22044604925031e-16	0.55098861353607	0.0445275120437145	0.198505375193262
839	107927	2024	1	0	73.37785085	32.46949259	0.474753648	934.8715515	22.22166777	0.076923077	12	8	2.22044604925031e-16	0.267714977159943	0.0310560241341591	0.0995903337647006
840	107927	2024	2	0	78.47426605	86.91640218	3.653477112	934.8715515	22.22166777	0.076923077	12	8	2.22044604925031e-16	0.55098861353607	0.0445275120437145	0.198505375193262
841	107928	2021	10	0	75.30371857	51.36823082	15.60135555	779.1636658	21.69965172	0.166666667	12	5	2.22044604925031e-16	0.55098861353607	0.0445275120437145	0.198505375193262
842	107928	2021	11	0	75.46553612	117.5671291	8.838322401	779.1636658	21.69965172	0.166666667	12	5	2.22044604925031e-16	0.55098861353607	0.0445275120437145	0.198505375193262
843	107928	2021	12	0	69.17173958	17.35551977	2.141127765	779.1636658	21.69965172	0.166666667	12	7	2.22044604925031e-16	0.55098861353607	0.0445275120437145	0.198505375193262
844	107928	2022	1	0	66.19297218	8.894007921	-1.499804467	779.1636658	21.69965172	0.166666667	12	8	2.22044604925031e-16	0.166343400142941	0.00907134916633368	0.0584715831030916
845	107928	2022	2	0	63.2996769	4.806928039	-0.55244039	779.1636658	21.69965172	0.166666667	12	8	2.22044604925031e-16	0.197815933610512	0.0105384094640613	0.0694514476915246
846	107928	2022	10	0	73.41324043	146.7540436	13.98729515	779.1636658	21.69965172	0.166666667	12	5	2.22044604925031e-16	0.55098861353607	0.0445275120437145	0.198505375193262
847	107928	2022	11	0	71.13953018	63.15400982	9.754060745	779.1636658	21.69965172	0.166666667	12	5	2.22044604925031e-16	0.55098861353607	0.0445275120437145	0.198505375193262
848	107928	2022	12	0	69.0837307	27.51789427	-1.368628353	779.1636658	21.69965172	0.166666667	12	7	2.22044604925031e-16	0.166343400142941	0.00907134916633368	0.0584715831030916
849	107928	2023	1	0	69.75004005	27.94751692	-0.76502277	779.1636658	21.69965172	0.166666667	12	8	2.22044604925031e-16	0.197815933610512	0.0105384094640613	0.0694514476915246
850	107928	2023	2	0	65.7673111	-0.162363049	1.526890427	779.1636658	21.69965172	0.166666667	12	8	2.25661941036209e-13	0.403123531653146	0.410785675048828	0.271303068900733
851	107928	2023	10	0	74.32026672	35.09514046	15.48959684	779.1636658	21.69965172	0.166666667	12	5	5.70369037871953e-13	0.55098861353607	0.0445275120437145	0.198505375193452
852	107928	2023	11	0	71.44337273	104.8598156	8.041683197	779.1636658	21.69965172	0.166666667	12	5	2.22044604925031e-16	0.55098861353607	0.0445275120437145	0.198505375193262
853	107928	2023	12	0	77.77590942	106.5492401	2.52229023	779.1636658	21.69965172	0.166666667	12	7	2.22044604925031e-16	0.55098861353607	0.0445275120437145	0.198505375193262
854	107928	2024	1	0	73.37402725	32.46622658	0.495390736	779.1636658	21.69965172	0.166666667	12	8	2.22044604925031e-16	0.267714977159943	0.0310560241341591	0.0995903337647006
855	107928	2024	2	0	78.47432899	87.21992302	3.66865027	779.1636658	21.69965172	0.166666667	12	8	2.22044604925031e-16	0.55098861353607	0.0445275120437145	0.198505375193262
856	107929	2021	10	0	75.31332207	51.11510181	15.60993743	778.3412323	23.17962027	0.363636364	12	6	2.22044604925031e-16	0.55098861353607	0.0445275120437145	0.198505375193262
857	107929	2021	11	0	75.46815681	117.5023575	8.857684135	778.3412323	23.17962027	0.363636364	12	6	2.22044604925031e-16	0.55098861353607	0.0445275120437145	0.198505375193262
858	107929	2021	12	0	69.19444847	17.33162165	2.164191365	778.3412323	23.17962027	0.363636364	12	7	2.22044604925031e-16	0.55098861353607	0.0445275120437145	0.198505375193262
859	107929	2022	1	0	66.18079185	8.885697126	-1.476374209	778.3412323	23.17962027	0.363636364	12	8	2.22044604925031e-16	0.166343400142941	0.00907134916633368	0.0584715831030916
860	107929	2022	2	0	63.28162956	4.823411822	-0.535145968	778.3412323	23.17962027	0.363636364	12	8	2.22044604925031e-16	0.197815933610512	0.0105384094640613	0.0694514476915246
861	107929	2022	10	0	73.41207886	146.0497513	13.9944427	778.3412323	23.17962027	0.363636364	12	6	2.22044604925031e-16	0.55098861353607	0.0445275120437145	0.198505375193262
862	107929	2022	11	0	71.11865807	62.29398155	9.76910615	778.3412323	23.17962027	0.363636364	12	6	2.22044604925031e-16	0.55098861353607	0.0445275120437145	0.198505375193262
863	107929	2022	12	0	69.05842972	27.29081678	-1.339917153	778.3412323	23.17962027	0.363636364	12	7	2.22044604925031e-16	0.166343400142941	0.00907134916633368	0.0584715831030916
864	107929	2023	1	0	69.72216225	27.72515631	-0.738511741	778.3412323	23.17962027	0.363636364	12	8	2.22044604925031e-16	0.197815933610512	0.0105384094640613	0.0694514476915246
865	107929	2023	2	0	65.77882385	-0.163687531	1.536979765	778.3412323	23.17962027	0.363636364	12	8	1.87567430954787e-13	0.403123531653146	0.410785675048828	0.271303068900721
866	107929	2023	10	0	74.31899643	34.6962986	15.49819136	778.3412323	23.17962027	0.363636364	12	6	4.67930655349011e-13	0.55098861353607	0.0445275120437145	0.198505375193418
867	107929	2023	11	0	71.43187714	104.1480255	8.06622076	778.3412323	23.17962027	0.363636364	12	6	2.22044604925031e-16	0.55098861353607	0.0445275120437145	0.198505375193262
868	107929	2023	12	0	77.78717995	106.891098	2.549298167	778.3412323	23.17962027	0.363636364	12	7	2.22044604925031e-16	0.55098861353607	0.0445275120437145	0.198505375193262
869	107929	2024	1	0	73.37683868	32.48823738	0.51805602	778.3412323	23.17962027	0.363636364	12	8	2.22044604925031e-16	0.419134673614602	0.0310560241341591	0.150063565916254
870	107929	2024	2	0	78.47809601	87.65734482	3.686731994	778.3412323	23.17962027	0.363636364	12	8	2.22044604925031e-16	0.55098861353607	0.0445275120437145	0.198505375193262
871	107930	2021	10	0	75.32715352	50.90586853	15.6153396	893.0348511	24.233109	0.454545455	12	6	2.22044604925031e-16	0.55098861353607	0.0445275120437145	0.198505375193262
872	107930	2021	11	0	75.48341624	117.5056051	8.87065506	893.0348511	24.233109	0.454545455	12	6	2.22044604925031e-16	0.55098861353607	0.0445275120437145	0.198505375193262
873	107930	2021	12	0	69.22412872	17.31592878	2.179947376	893.0348511	24.233109	0.454545455	12	7	2.22044604925031e-16	0.55098861353607	0.0445275120437145	0.198505375193262
874	107930	2022	1	0	66.17741394	8.871203105	-1.45951879	893.0348511	24.233109	0.454545455	12	8	2.22044604925031e-16	0.166343400142941	0.00907134916633368	0.0584715831030916
875	107930	2022	2	0	63.26368078	4.836633046	-0.522101124	893.0348511	24.233109	0.454545455	12	8	2.22044604925031e-16	0.197815933610512	0.0105384094640613	0.0694514476915246
876	107930	2022	10	0	73.41412099	145.5491689	13.99963411	893.0348511	24.233109	0.454545455	12	6	2.22044604925031e-16	0.55098861353607	0.0445275120437145	0.198505375193262
877	107930	2022	11	0	71.10638428	61.553744	9.779330889	893.0348511	24.233109	0.454545455	12	6	2.22044604925031e-16	0.55098861353607	0.0445275120437145	0.198505375193262
878	107930	2022	12	0	69.05491892	27.10736529	-1.320178827	893.0348511	24.233109	0.454545455	12	7	2.22044604925031e-16	0.166343400142941	0.00907134916633368	0.0584715831030916
879	107930	2023	1	0	69.70628866	27.54724439	-0.718941192	893.0348511	24.233109	0.454545455	12	8	2.22044604925031e-16	0.197815933610512	0.0105384094640613	0.0694514476915246
880	107930	2023	2	0	65.78309123	-0.162481333	1.544963241	893.0348511	24.233109	0.454545455	12	8	2.22044604925031e-16	0.403123531653146	0.410785675048828	0.271303068900658
881	107930	2023	10	0	74.32654317	34.33965556	15.50317224	893.0348511	24.233109	0.454545455	12	6	2.22044604925031e-16	0.55098861353607	0.0445275120437145	0.198505375193262
882	107930	2023	11	0	71.42713165	103.5704651	8.085220973	893.0348511	24.233109	0.454545455	12	6	2.22044604925031e-16	0.55098861353607	0.0445275120437145	0.198505375193262
883	107930	2023	12	0	77.80275726	107.2408015	2.570207993	893.0348511	24.233109	0.454545455	12	7	2.22044604925031e-16	0.55098861353607	0.0445275120437145	0.198505375193262
884	107930	2024	1	0	73.38459269	32.52410762	0.535335203	893.0348511	24.233109	0.454545455	12	8	2.22044604925031e-16	0.419134673614602	0.0323762856423855	0.150503653085663
885	107930	2024	2	0	78.48382823	88.09838867	3.70185709	893.0348511	24.233109	0.454545455	12	8	2.22044604925031e-16	0.55098861353607	0.0445275120437145	0.198505375193262
886	107931	2021	10	0	75.32521439	50.71273041	15.62327147	851.2096939	24.07201433	0.4	12	6	2.22044604925031e-16	0.55098861353607	0.0445275120437145	0.198505375193262
887	107931	2021	11	0	75.4670105	117.376358	8.887557507	851.2096939	24.07201433	0.4	12	6	2.22044604925031e-16	0.55098861353607	0.0445275120437145	0.198505375193262
888	107931	2021	12	0	69.22238159	17.28719234	2.199403048	851.2096939	24.07201433	0.4	12	7	2.22044604925031e-16	0.55098861353607	0.0445275120437145	0.198505375193262
889	107931	2022	1	0	66.15333557	8.872329712	-1.440463364	851.2096939	24.07201433	0.4	12	8	2.22044604925031e-16	0.166343400142941	0.00907134916633368	0.0584715831030916
890	107931	2022	2	0	63.25090027	4.848091125	-0.5089145	851.2096939	24.07201433	0.4	12	8	2.22044604925031e-16	0.197815933610512	0.0105384094640613	0.0694514476915246
891	107931	2022	10	0	73.40934372	144.9116135	14.00556612	851.2096939	24.07201433	0.4	12	6	2.22044604925031e-16	0.55098861353607	0.0445275120437145	0.198505375193262
892	107931	2022	11	0	71.08319855	60.97459984	9.792634964	851.2096939	24.07201433	0.4	12	6	2.22044604925031e-16	0.55098861353607	0.0445275120437145	0.198505375193262
893	107931	2022	12	0	69.00944901	26.93065262	-1.296148956	851.2096939	24.07201433	0.4	12	7	2.22044604925031e-16	0.166343400142941	0.00907134916633368	0.0584715831030916
894	107931	2023	1	0	69.67247391	27.39131069	-0.69807303	851.2096939	24.07201433	0.4	12	8	2.22044604925031e-16	0.197815933610512	0.0105384094640613	0.0694514476915246
895	107931	2023	2	0	65.7954216	-0.16494368	1.552460313	851.2096939	24.07201433	0.4	12	8	2.22044604925031e-16	0.403123531653146	0.410785675048828	0.271303068900658
896	107931	2023	10	0	74.31252289	34.09593964	15.51166391	851.2096939	24.07201433	0.4	12	6	2.22044604925031e-16	0.55098861353607	0.0445275120437145	0.198505375193262
897	107931	2023	11	0	71.41022873	103.0257111	8.103248596	851.2096939	24.07201433	0.4	12	6	2.22044604925031e-16	0.55098861353607	0.0445275120437145	0.198505375193262
898	107931	2023	12	0	77.79796982	107.3756218	2.590176463	851.2096939	24.07201433	0.4	12	7	2.22044604925031e-16	0.55098861353607	0.0445275120437145	0.198505375193262
899	107931	2024	1	0	73.37667847	32.50613213	0.552311599	851.2096939	24.07201433	0.4	12	8	2.22044604925031e-16	0.298429279912005	0.0323762856423855	0.110268521851464
900	107931	2024	2	0	78.48155975	88.28342819	3.714222431	851.2096939	24.07201433	0.4	12	8	2.22044604925031e-16	0.55098861353607	0.0445275120437145	0.198505375193262
901	107932	2021	10	0	75.32830048	50.57214165	15.62787437	824.7321167	24.90209055	0.545454545	12	6	2.22044604925031e-16	0.55098861353607	0.0445275120437145	0.198505375193262
902	107932	2021	11	0	75.46485519	117.3258133	8.897798061	824.7321167	24.90209055	0.545454545	12	6	2.22044604925031e-16	0.55098861353607	0.0445275120437145	0.198505375193262
903	107932	2021	12	0	69.22947311	17.26956463	2.211357892	824.7321167	24.90209055	0.545454545	12	7	2.22044604925031e-16	0.55098861353607	0.0445275120437145	0.198505375193262
904	107932	2022	1	0	66.14107132	8.867796421	-1.428242862	824.7321167	24.90209055	0.545454545	12	8	2.22044604925031e-16	0.166343400142941	0.00907134916633368	0.0584715831030916
905	107932	2022	2	0	63.2395277	4.856400371	-0.500083759	824.7321167	24.90209055	0.545454545	12	8	2.22044604925031e-16	0.197815933610512	0.0105384094640613	0.0694514476915246
906	107932	2022	10	0	73.40805817	144.5036125	14.00941491	824.7321167	24.90209055	0.545454545	12	6	2.22044604925031e-16	0.55098861353607	0.0445275120437145	0.198505375193262
907	107932	2022	11	0	71.06990623	60.52647877	9.800815821	824.7321167	24.90209055	0.545454545	12	6	2.22044604925031e-16	0.55098861353607	0.0445275120437145	0.198505375193262
908	107932	2022	12	0	68.98916435	26.80449152	-1.281298697	824.7321167	24.90209055	0.545454545	12	7	2.22044604925031e-16	0.166343400142941	0.00907134916633368	0.0584715831030916
909	107932	2023	1	0	69.65307808	27.27993011	-0.684375107	824.7321167	24.90209055	0.545454545	12	8	2.22044604925031e-16	0.197815933610512	0.0105384094640613	0.0694514476915246
910	107932	2023	2	0	65.80072021	-0.16503245	1.557730466	824.7321167	24.90209055	0.545454545	12	8	2.22044604925031e-16	0.403123531653146	0.410785675048828	0.271303068900658
911	107932	2023	10	0	74.30872917	33.89805508	15.51634598	824.7321167	24.90209055	0.545454545	12	6	2.22044604925031e-16	0.55098861353607	0.0445275120437145	0.198505375193262
912	107932	2023	11	0	71.40146637	102.6345406	8.115646362	824.7321167	24.90209055	0.545454545	12	6	2.22044604925031e-16	0.55098861353607	0.0445275120437145	0.198505375193262
913	107932	2023	12	0	77.79933739	107.5252342	2.603922367	824.7321167	24.90209055	0.545454545	12	7	2.22044604925031e-16	0.55098861353607	0.0445275120437145	0.198505375193262
914	107932	2024	1	0	73.3750782	32.50684834	0.563807309	824.7321167	24.90209055	0.545454545	12	8	2.22044604925031e-16	0.298429279912005	0.0323762856423855	0.110268521851464
915	107932	2024	2	0	78.4819622	88.47797585	3.723496854	824.7321167	24.90209055	0.545454545	12	8	2.22044604925031e-16	0.55098861353607	0.0445275120437145	0.198505375193262
916	107933	2021	10	0	75.33387184	50.28761768	15.63718677	766.5682259	25.32129002	0.5	12	6	2.22044604925031e-16	0.55098861353607	0.0445275120437145	0.198505375193262
917	107933	2021	11	0	75.45932961	117.2199821	8.918467045	766.5682259	25.32129002	0.5	12	6	2.22044604925031e-16	0.55098861353607	0.0445275120437145	0.198505375193262
918	107933	2021	12	0	69.24208641	17.23252439	2.235417247	766.5682259	25.32129002	0.5	12	7	2.22044604925031e-16	0.55098861353607	0.0445275120437145	0.198505375193262
919	107933	2022	1	0	66.11449623	8.858844042	-1.403643757	766.5682259	25.32129002	0.5	12	8	2.22044604925031e-16	0.166343400142941	0.00907134916633368	0.0584715831030916
920	107933	2022	2	0	63.21612263	4.873152018	-0.482373714	766.5682259	25.32129002	0.5	12	8	2.22044604925031e-16	0.197815933610512	0.0153689123690128	0.0710616153265085
921	107933	2022	10	0	73.40521431	143.6679535	14.01720929	766.5682259	25.32129002	0.5	12	6	2.22044604925031e-16	0.55098861353607	0.0445275120437145	0.198505375193262
922	107933	2022	11	0	71.04230499	59.62608147	9.817409515	766.5682259	25.32129002	0.5	12	6	2.22044604925031e-16	0.55098861353607	0.0445275120437145	0.198505375193262
923	107933	2022	12	0	68.94581413	26.54859924	-1.251409978	766.5682259	25.32129002	0.5	12	7	2.22044604925031e-16	0.166343400142941	0.00907134916633368	0.0584715831030916
924	107933	2023	1	0	69.61229706	27.05713224	-0.656843036	766.5682259	25.32129002	0.5	12	8	2.22044604925031e-16	0.197815933610512	0.0105384094640613	0.0694514476915246
925	107933	2023	2	0	65.81116676	-0.164925225	1.5683375	766.5682259	25.32129002	0.5	12	8	2.23350887067485e-13	0.555826077318948	0.410785675048828	0.322203917456
926	107933	2023	10	0	74.29999542	33.50597191	15.52583146	766.5682259	25.32129002	0.5	12	6	6.9752832060027e-13	0.55098861353607	0.0445275120437145	0.198505375193494
927	107933	2023	11	0	71.38288307	101.8420925	8.14046216	766.5682259	25.32129002	0.5	12	6	2.22044604925031e-16	0.55098861353607	0.0445275120437145	0.198505375193262
928	107933	2023	12	0	77.80048561	107.8148861	2.631488621	766.5682259	25.32129002	0.5	12	7	2.22044604925031e-16	0.55098861353607	0.0445275120437145	0.198505375193262
929	107933	2024	1	0	73.37080574	32.50476074	0.586841524	766.5682259	25.32129002	0.5	12	8	2.22044604925031e-16	0.298429279912005	0.0323762856423855	0.110268521851464
930	107933	2024	2	0	78.48225975	88.85479355	3.742108345	766.5682259	25.32129002	0.5	12	8	2.22044604925031e-16	0.55098861353607	0.0445275120437145	0.198505375193262
931	107934	2021	10	0	75.33828163	49.99743176	15.646703	484.7115192	24.98786592	0.5	12	5	4.52367908876319e-09	0.55098861353607	0.0445275120437145	0.198505376701155
932	107934	2021	11	0	75.45146751	117.1057606	8.939492941	484.7115192	24.98786592	0.5	12	6	2.22044604925031e-16	0.55098861353607	0.0445275120437145	0.198505375193262
933	107934	2021	12	0	69.2516346	17.19215345	2.259765267	484.7115192	24.98786592	0.5	12	7	1.9371123307696e-09	0.55098861353607	0.0445275120437145	0.198505375838966
934	107934	2022	1	0	66.08403206	8.850226879	-1.378749698	484.7115192	24.98786592	0.5	12	8	1.18161709918328e-09	0.166343400142941	0.00907134916633368	0.0584715834969639
935	107934	2022	2	0	63.19153214	4.890219688	-0.464578226	484.7115192	24.98786592	0.5	12	8	3.21539314817931e-09	0.197815933610512	0.0153689123690128	0.0710616163983061
936	107934	2022	10	0	73.40183067	142.7943115	14.02519011	484.7115192	24.98786592	0.5	12	5	2.22044604925031e-16	0.55098861353607	0.0445275120437145	0.198505375193262
937	107934	2022	11	0	71.01273537	58.71890545	9.83445096	484.7115192	24.98786592	0.5	12	6	3.19956305975169e-11	0.55098861353607	0.0445275120437145	0.198505375203927
938	107934	2022	12	0	68.89706612	26.28633499	-1.221152842	484.7115192	24.98786592	0.5	12	7	5.8718289210024e-11	0.166343400142941	0.00907134916633368	0.0584715831226643
939	107934	2023	1	0	69.56764984	26.83431482	-0.629058689	484.7115192	24.98786592	0.5	12	8	6.79458587786215e-11	0.197815933610512	0.0105384094640613	0.0694514477141732
940	107934	2023	2	0	65.8213253	-0.164221399	1.579066694	484.7115192	24.98786592	0.5	12	8	2.83619414372335e-08	0.582702748433773	0.410785675048828	0.331162817281514
941	107934	2023	10	0	74.2890377	33.12254333	15.53554487	484.7115192	24.98786592	0.5	12	5	1.04013413905788e-07	0.55098861353607	0.0445275120437145	0.1985054098644
942	107934	2023	11	0	71.36225319	101.0313511	8.165304422	484.7115192	24.98786592	0.5	12	6	2.22044604925031e-16	0.55098861353607	0.0445275120437145	0.198505375193262
943	107934	2023	12	0	77.79852867	108.085062	2.659191847	484.7115192	24.98786592	0.5	12	7	2.22044604925031e-16	0.55098861353607	0.0445275120437145	0.198505375193262
944	107934	2024	1	0	73.36447144	32.49597454	0.609950572	484.7115192	24.98786592	0.5	12	8	5.52745477764734e-11	0.298429279912005	0.0323762856423855	0.110268521869888
945	107934	2024	2	0	78.48159027	89.20611191	3.7608307	484.7115192	24.98786592	0.5	12	8	2.22044604925031e-16	0.55098861353607	0.0445275120437145	0.198505375193262
946	108155	2021	10	0	75.08452988	15.68343592	17.02081585	0	23.56784773	1	12	0	0.999861110358458	0.55098861353607	0.0329231731593609	0.527924299017963
947	108155	2021	11	0	73.84279633	68.32607269	10.33157825	0	23.56784773	1	12	0	0.00912124813900594	0.55098861353607	0.0329231731593609	0.197677678278146
948	108155	2021	12	0	71.45999146	10.49583912	4.229376793	0	23.56784773	1	12	0	0.965692002933332	0.55098861353607	0.0329231731593609	0.516534596542921
949	108155	2022	1	0	67.06412506	4.060957432	1.473469019	0	23.56784773	1	12	0	0.948065623229759	0.332197679699491	0.0317175649106503	0.437326955946634
950	108155	2022	2	0	62.79968071	3.329120755	1.715528965	0	23.56784773	1	12	0	0.945250786902705	0.382265000178282	0.0293940026313066	0.452303263237431
951	108155	2022	10	0	70.97628021	31.54821014	15.49447155	0	23.56784773	1	12	0	0.991470222019698	0.55098861353607	0.0329231731593609	0.525127336238376
952	108155	2022	11	0	72.66837692	33.70822906	11.52528763	0	23.56784773	1	12	0	0.925132936971411	0.55098861353607	0.0329231731593609	0.503014907888947
953	108155	2022	12	0	71.29485703	24.02143192	1.996837378	0	23.56784773	1	12	0	0.403745646748694	0.55098861353607	0.0329231731593609	0.329219144481375
954	108155	2023	1	0	72.07502747	49.43010521	2.095832229	0	23.56784773	1	12	0	0.00546746993953948	0.55098861353607	0.0329231731593609	0.196459752211657
955	108155	2023	2	0	69.15273285	30.56783676	3.614112735	0	23.56784773	1	12	0	0.264560687192624	0.55098861353607	0.0329231731593609	0.282824157962685
956	108155	2023	10	0	73.75720978	5.681580544	16.6573925	0	23.56784773	1	12	0	0.999973584770751	0.55098861353607	0.0329231731593609	0.527961790488728
957	108155	2023	11	0	72.56858063	79.48606491	10.54588461	0	23.56784773	1	12	0	0.00107081422302556	0.55098861353607	0.0329231731593609	0.194994200306152
958	108155	2023	12	0	78.93716431	64.71022797	5.356773376	0	23.56784773	1	12	0	0.00234687568366952	0.55098861353607	0.0329231731593609	0.195419554126367
959	108155	2024	1	0	75.32354355	53.03471184	3.484043717	0	23.56784773	1	12	0	0.00683422676383988	0.55098861353607	0.0329231731593609	0.196915337819757
960	108155	2024	2	0	80.03139114	120.9607811	6.167354345	0	23.56784773	1	12	0	7.0661824143058e-08	0.55098861353607	0.0329231731593609	0.194637285785752
961	108156	2021	10	0	75.09333801	15.63508224	17.02335644	5.326586485	31.88338661	1	12	0	0.999365233794018	0.55098861353607	0.0349629931151867	0.528438946815092
962	108156	2021	11	0	73.85357285	68.42157364	10.32438803	5.326586485	31.88338661	1	12	0	0.00194500185893955	0.55098861353607	0.0349629931151867	0.195965536170065
963	108156	2021	12	0	71.47178268	10.35152912	4.23353076	5.326586485	31.88338661	1	12	0	0.862592010178633	0.55098861353607	0.0349629931151867	0.48284787227663
964	108156	2022	1	0	67.134655	4.066191673	1.491933763	5.326586485	31.88338661	1	12	0	0.800015142223601	0.332197679699491	0.0336852893233299	0.388632703748808
965	108156	2022	2	0	62.80522919	3.268029332	1.73459667	5.326586485	31.88338661	1	12	0	0.792317668654238	0.382265000178282	0.0312222111970186	0.401934960009846
966	108156	2022	10	0	70.96974564	31.14853764	15.50471449	5.326586485	31.88338661	1	12	0	0.964641712774769	0.55098861353607	0.0349629931151867	0.516864439808675
967	108156	2022	11	0	72.74185562	33.82501221	11.52439499	5.326586485	31.88338661	1	12	0	0.724178700389393	0.55098861353607	0.0349629931151867	0.436710102346883
968	108156	2022	12	0	71.37970734	24.04530144	2.017681599	5.326586485	31.88338661	1	12	0	0.129057925205782	0.55098861353607	0.0349629931151867	0.238336510619013
969	108156	2023	1	0	72.14558792	50.15342331	2.109992743	5.326586485	31.88338661	1	12	0	0.00104502528324078	0.55098861353607	0.0349629931151867	0.195665543978166
970	108156	2023	2	0	69.17539215	30.84441376	3.637308478	5.326586485	31.88338661	1	12	0	0.0695112755876156	0.55098861353607	0.0349629931151867	0.218487627412957
971	108156	2023	10	0	73.77248383	5.63766551	16.65588379	5.326586485	31.88338661	1	12	0	0.999878939904468	0.55098861353607	0.0349629931151867	0.528610182185242
972	108156	2023	11	0	72.58031082	79.72848511	10.55763435	5.326586485	31.88338661	1	12	0	0.00022260162471371	0.55098861353607	0.0349629931151867	0.195391402758657
973	108156	2023	12	0	78.91422272	64.80731201	5.377987862	5.326586485	31.88338661	1	12	0	0.0005033391118662	0.55098861353607	0.0349629931151867	0.195484981921041
974	108156	2024	1	0	75.30447769	53.0163517	3.50628078	5.326586485	31.88338661	1	12	0	0.00150533575965532	0.55098861353607	0.0349629931151867	0.195818980803637
975	108156	2024	2	0	80.00652695	121.8659248	6.188350439	5.326586485	31.88338661	1	12	0	1.29327609410314e-08	0.55098861353607	0.0349629931151867	0.195317206528006
976	108157	2021	10	0	75.09741211	15.60584927	17.02492905	70.32665515	40.70816135	0.5	12	3	0.952365819367179	0.55098861353607	0.0445275120437145	0.515960648315654
977	108157	2021	11	0	73.85817719	68.46450806	10.32131481	70.32665515	40.70816135	0.5	12	2	2.6598589763423e-05	0.55098861353607	0.0445275120437145	0.198514241389849
978	108157	2021	12	0	71.4768219	10.28122807	4.236155987	70.32665515	40.70816135	0.5	12	5	0.063126741321521	0.55098861353607	0.0445275120437145	0.219547622300435
979	108157	2022	1	0	67.16915131	4.069438457	1.501573443	70.32665515	40.70816135	0.5	12	2	0.0525729681803353	0.332197679699491	0.0425291061401367	0.142433251339988
980	108157	2022	2	0	62.80780411	3.237751245	1.744384408	70.32665515	40.70816135	0.5	12	1	0.0548660538308429	0.420401266171822	0.0381135046482086	0.171126941550291
981	108157	2022	10	0	70.96627808	30.94901276	15.51000214	70.32665515	40.70816135	0.5	12	3	0.263907515984665	0.55098861353607	0.0445275120437145	0.28647454718815
982	108157	2022	11	0	72.77766418	33.88724518	11.52431393	70.32665515	40.70816135	0.5	12	2	0.0345979992333592	0.55098861353607	0.0445275120437145	0.210038041604381
983	108157	2022	12	0	71.41971588	24.05464554	2.028456211	70.32665515	40.70816135	0.5	12	5	0.00157404303381835	0.55098861353607	0.0445275120437145	0.199030056204534
984	108157	2023	1	0	72.17918396	50.51292419	2.117398977	70.32665515	40.70816135	0.5	12	2	1.35277690033373e-05	0.55098861353607	0.0445275120437145	0.198509884449596
985	108157	2023	2	0	69.18648529	30.98462677	3.649049044	70.32665515	40.70816135	0.5	12	1	0.0011003475023376	0.55098861353607	0.0445275120437145	0.198872157694041
986	108157	2023	10	0	73.77907562	5.617750645	16.65539932	70.32665515	40.70816135	0.5	12	3	0.990531345729103	0.55098861353607	0.0445275120437145	0.528682490436296
987	108157	2023	11	0	72.58519745	79.85042572	10.56373024	70.32665515	40.70816135	0.5	12	2	3.00641110423908e-06	0.55098861353607	0.0445275120437145	0.198506377330296
988	108157	2023	12	0	78.90189362	64.86270905	5.388805866	70.32665515	40.70816135	0.5	12	5	5.28972204589777e-06	0.55098861353607	0.0445275120437145	0.198507138433944
989	108157	2024	1	0	75.29423523	53.01433182	3.517566442	70.32665515	40.70816135	0.5	12	2	2.08807882077926e-05	0.55098861353607	0.0445275120437145	0.198512335455998
990	108157	2024	2	0	79.99385071	122.326767	6.198942661	70.32665515	40.70816135	0.5	12	1	1.78805642201501e-10	0.55098861353607	0.0445275120437145	0.198505375252863
991	108536	2021	10	0	75.31037521	52.20522881	15.5650022	934.6012878	25.75704432	0	12	6	2.22044604925031e-16	0.55098861353607	0.0445275120437145	0.198505375193262
992	108536	2021	11	0	75.53732491	118.1721115	8.760327816	934.6012878	25.75704432	0	12	6	2.22044604925031e-16	0.55098861353607	0.0445275120437145	0.198505375193262
993	108536	2021	12	0	69.16691017	17.46642256	2.050598204	934.6012878	25.75704432	0	12	7	2.22044604925031e-16	0.55098861353607	0.0445275120437145	0.198505375193262
994	108536	2022	1	0	66.27917099	8.878204107	-1.587255627	934.6012878	25.75704432	0	12	8	2.22044604925031e-16	0.166343400142941	0.00907134916633368	0.0584715831030916
995	108536	2022	2	0	63.34406948	4.757603168	-0.613273218	934.6012878	25.75704432	0	12	7	2.22044604925031e-16	0.197815933610512	0.0105384094640613	0.0694514476915246
996	108536	2022	10	0	73.4342804	149.3928986	13.96130896	934.6012878	25.75704432	0	12	6	2.22044604925031e-16	0.55098861353607	0.0445275120437145	0.198505375193262
997	108536	2022	11	0	71.23486519	65.73188591	9.694693089	934.6012878	25.75704432	0	12	6	2.22044604925031e-16	0.55098861353607	0.0445275120437145	0.198505375193262
998	108536	2022	12	0	69.27087975	28.29237413	-1.480469882	934.6012878	25.75704432	0	12	7	2.22044604925031e-16	0.166343400142941	0.00907134916633368	0.0584715831030916
999	108536	2023	1	0	69.8809948	28.6704421	-0.860911071	934.6012878	25.75704432	0	12	8	2.22044604925031e-16	0.197815933610512	0.00907134916633368	0.0689624275922821
1000	108536	2023	2	0	65.70160484	-0.141441375	1.493647069	934.6012878	25.75704432	0	12	7	2.22044604925031e-16	0.403123531653146	0.410785675048828	0.271303068900658
1001	108536	2023	10	0	74.37543297	36.25422001	15.45004249	934.6012878	25.75704432	0	12	6	2.22044604925031e-16	0.55098861353607	0.0445275120437145	0.198505375193262
1002	108536	2023	11	0	71.50836754	107.2215691	7.958124161	934.6012878	25.75704432	0	12	6	2.22044604925031e-16	0.55098861353607	0.0445275120437145	0.198505375193262
1003	108536	2023	12	0	77.77775764	105.8319225	2.430718124	934.6012878	25.75704432	0	12	7	2.22044604925031e-16	0.55098861353607	0.0445275120437145	0.198505375193262
1004	108536	2024	1	0	73.39984322	32.52534008	0.416942254	934.6012878	25.75704432	0	12	8	2.22044604925031e-16	0.267714977159943	0.0310560241341591	0.0995903337647006
1005	108536	2024	2	0	78.48001099	86.24300957	3.613937676	934.6012878	25.75704432	0	12	7	2.22044604925031e-16	0.55098861353607	0.0445275120437145	0.198505375193262
1006	108537	2021	10	0	75.32448959	51.98879433	15.57273841	934.7026215	26.81751442	0	12	5	2.22044604925031e-16	0.55098861353607	0.0445275120437145	0.198505375193262
1007	108537	2021	11	0	75.5489254	118.1528873	8.778287411	934.7026215	26.81751442	0	12	6	2.22044604925031e-16	0.55098861353607	0.0445275120437145	0.198505375193262
1008	108537	2021	12	0	69.200634	17.45635128	2.072630703	934.7026215	26.81751442	0	12	7	2.22044604925031e-16	0.55098861353607	0.0445275120437145	0.198505375193262
1009	108537	2022	1	0	66.28255272	8.871713161	-1.565094769	934.7026215	26.81751442	0	12	8	2.22044604925031e-16	0.166343400142941	0.00907134916633368	0.0584715831030916
1010	108537	2022	2	0	63.33199883	4.774082541	-0.59644492	934.7026215	26.81751442	0	12	8	2.22044604925031e-16	0.197815933610512	0.0105384094640613	0.0694514476915246
1011	108537	2022	10	0	73.43488121	148.8335686	13.9677093	934.7026215	26.81751442	0	12	5	2.22044604925031e-16	0.55098861353607	0.0445275120437145	0.198505375193262
1012	108537	2022	11	0	71.22114944	64.91218948	9.708042145	934.7026215	26.81751442	0	12	6	2.22044604925031e-16	0.55098861353607	0.0445275120437145	0.198505375193262
1013	108537	2022	12	0	69.26421928	28.09489441	-1.452886045	934.7026215	26.81751442	0	12	7	2.22044604925031e-16	0.166343400142941	0.00907134916633368	0.0584715831030916
1014	108537	2023	1	0	69.8665905	28.44732285	-0.83551234	934.7026215	26.81751442	0	12	8	2.22044604925031e-16	0.197815933610512	0.0105384094640613	0.0694514476915246
1015	108537	2023	2	0	65.71421242	-0.144028381	1.50312981	934.7026215	26.81751442	0	12	8	2.22044604925031e-16	0.403123531653146	0.410785675048828	0.271303068900658
1016	108537	2023	10	0	74.38240623	35.85476494	15.45762348	934.7026215	26.81751442	0	12	5	2.22044604925031e-16	0.55098861353607	0.0445275120437145	0.198505375193262
1017	108537	2023	11	0	71.5045929	106.595705	7.982339501	934.7026215	26.81751442	0	12	6	2.22044604925031e-16	0.55098861353607	0.0445275120437145	0.198505375193262
1018	108537	2023	12	0	77.79992485	106.2294083	2.457154334	934.7026215	26.81751442	0	12	7	2.22044604925031e-16	0.55098861353607	0.0445275120437145	0.198505375193262
1019	108537	2024	1	0	73.4102211	32.57219791	0.439205281	934.7026215	26.81751442	0	12	8	2.22044604925031e-16	0.267714977159943	0.0310560241341591	0.0995903337647006
1020	108537	2024	2	0	78.48751831	86.74003792	3.631398678	934.7026215	26.81751442	0	12	8	2.22044604925031e-16	0.55098861353607	0.0445275120437145	0.198505375193262
1021	108538	2021	10	0	75.33673668	51.748353	15.58082986	934.8040009	27.08603477	0	12	5	2.22044604925031e-16	0.55098861353607	0.0445275120437145	0.198505375193262
1022	108538	2021	11	0	75.55677032	118.1048565	8.796895981	934.8040009	27.08603477	0	12	5	2.22044604925031e-16	0.55098861353607	0.0445275120437145	0.198505375193262
1023	108538	2021	12	0	69.23019218	17.43908882	2.095108449	934.8040009	27.08603477	0	12	7	2.22044604925031e-16	0.55098861353607	0.0445275120437145	0.198505375193262
1024	108538	2022	1	0	66.27865791	8.863362074	-1.54228276	934.8040009	27.08603477	0	12	8	2.22044604925031e-16	0.166343400142941	0.00907134916633368	0.0584715831030916
1025	108538	2022	2	0	63.3165102	4.790048122	-0.579330772	934.8040009	27.08603477	0	12	8	2.22044604925031e-16	0.197815933610512	0.0105384094640613	0.0694514476915246
1026	108538	2022	10	0	73.43486786	148.2140465	13.974406	934.8040009	27.08603477	0	12	5	2.22044604925031e-16	0.55098861353607	0.0445275120437145	0.198505375193262
1027	108538	2022	11	0	71.20445251	64.06140232	9.722091675	934.8040009	27.08603477	0	12	5	2.22044604925031e-16	0.55098861353607	0.0445275120437145	0.198505375193262
1028	108538	2022	12	0	69.24997711	27.87962008	-1.424864888	934.8040009	27.08603477	0	12	7	2.22044604925031e-16	0.166343400142941	0.00907134916633368	0.0584715831030916
1029	108538	2023	1	0	69.84677696	28.22397137	-0.809534878	934.8040009	27.08603477	0	12	8	2.22044604925031e-16	0.197815933610512	0.0105384094640613	0.0694514476915246
1030	108538	2023	2	0	65.72631264	-0.146445476	1.512924612	934.8040009	27.08603477	0	12	8	2.22044604925031e-16	0.403123531653146	0.410785675048828	0.271303068900658
1031	108538	2023	10	0	74.3861599	35.43898392	15.46569562	934.8040009	27.08603477	0	12	5	2.22044604925031e-16	0.55098861353607	0.0445275120437145	0.198505375193262
1032	108538	2023	11	0	71.49760056	105.9196987	8.006829381	934.8040009	27.08603477	0	12	5	2.22044604925031e-16	0.55098861353607	0.0445275120437145	0.198505375193262
1033	108538	2023	12	0	77.81803322	106.6160316	2.483901978	934.8040009	27.08603477	0	12	7	2.22044604925031e-16	0.55098861353607	0.0445275120437145	0.198505375193262
1034	108538	2024	1	0	73.41745377	32.60779858	0.461722411	934.8040009	27.08603477	0	12	8	2.22044604925031e-16	0.267714977159943	0.0310560241341591	0.0995903337647006
1035	108538	2024	2	0	78.49335861	87.2329731	3.649219394	934.8040009	27.08603477	0	12	8	2.22044604925031e-16	0.55098861353607	0.0445275120437145	0.198505375193262
1036	108539	2021	10	0	75.34726143	51.48809147	15.58924699	934.905304	25.36196184	0	12	5	2.22044604925031e-16	0.55098861353607	0.0445275120437145	0.198505375193262
1037	108539	2021	11	0	75.56113052	118.0328979	8.81609726	934.905304	25.36196184	0	12	5	2.22044604925031e-16	0.55098861353607	0.0445275120437145	0.198505375193262
1038	108539	2021	12	0	69.25575066	17.4154253	2.118005931	934.905304	25.36196184	0	12	7	2.22044604925031e-16	0.55098861353607	0.0445275120437145	0.198505375193262
1039	108539	2022	1	0	66.26815987	8.85371995	-1.518894374	934.905304	25.36196184	0	12	8	2.22044604925031e-16	0.166343400142941	0.00907134916633368	0.0584715831030916
1040	108539	2022	2	0	63.29807472	4.805686831	-0.561974466	934.905304	25.36196184	0	12	8	2.22044604925031e-16	0.197815933610512	0.0105384094640613	0.0694514476915246
1041	108539	2022	10	0	73.43424606	147.5387383	13.98137951	934.905304	25.36196184	0	12	5	2.22044604925031e-16	0.55098861353607	0.0445275120437145	0.198505375193262
1042	108539	2022	11	0	71.18494606	63.1844492	9.736797333	934.905304	25.36196184	0	12	5	2.22044604925031e-16	0.55098861353607	0.0445275120437145	0.198505375193262
1043	108539	2022	12	0	69.22847176	27.6487093	-1.396403432	934.905304	25.36196184	0	12	7	2.22044604925031e-16	0.166343400142941	0.00907134916633368	0.0584715831030916
1044	108539	2023	1	0	69.82177162	28.00028229	-0.783044383	934.905304	25.36196184	0	12	8	2.22044604925031e-16	0.197815933610512	0.0105384094640613	0.0694514476915246
1045	108539	2023	2	0	65.73793411	-0.14860151	1.522991419	934.905304	25.36196184	0	12	8	2.22044604925031e-16	0.403123531653146	0.410785675048828	0.271303068900658
1046	108539	2023	10	0	74.3868618	35.01317692	15.47420311	934.905304	25.36196184	0	12	5	2.22044604925031e-16	0.55098861353607	0.0445275120437145	0.198505375193262
1047	108539	2023	11	0	71.48759651	105.2002926	8.031539679	934.905304	25.36196184	0	12	5	2.22044604925031e-16	0.55098861353607	0.0445275120437145	0.198505375193262
1048	108539	2023	12	0	77.83220863	106.9890099	2.510930777	934.905304	25.36196184	0	12	7	2.22044604925031e-16	0.55098861353607	0.0445275120437145	0.198505375193262
1049	108539	2024	1	0	73.42172241	32.63282681	0.484455749	934.905304	25.36196184	0	12	8	2.22044604925031e-16	0.267714977159943	0.0310560241341591	0.0995903337647006
1050	108539	2024	2	0	78.49766541	87.71563148	3.667345226	934.905304	25.36196184	0	12	8	2.22044604925031e-16	0.55098861353607	0.0445275120437145	0.198505375193262
1051	108540	2021	10	0	75.35211182	51.35351181	15.59353352	935.006546	28.91752958	0	12	5	2.22044604925031e-16	0.55098861353607	0.0445275120437145	0.198505375193262
1052	108540	2021	11	0	75.5624733	117.9915237	8.825839043	935.006546	28.91752958	0	12	5	2.22044604925031e-16	0.55098861353607	0.0445275120437145	0.198505375193262
1053	108540	2021	12	0	69.26755142	17.40209007	2.129556417	935.006546	28.91752958	0	12	7	2.22044604925031e-16	0.55098861353607	0.0445275120437145	0.198505375193262
1054	108540	2022	1	0	66.26134109	8.848644257	-1.507065177	935.006546	28.91752958	0	12	8	2.22044604925031e-16	0.166343400142941	0.00907134916633368	0.0584715831030916
1055	108540	2022	2	0	63.28817749	4.813447237	-0.553241074	935.006546	28.91752958	0	12	8	2.22044604925031e-16	0.197815933610512	0.0105384094640613	0.0694514476915246
1056	108540	2022	10	0	73.43378448	147.1876755	13.9849329	935.006546	28.91752958	0	12	5	2.22044604925031e-16	0.55098861353607	0.0445275120437145	0.198505375193262
1057	108540	2022	11	0	71.17451096	62.7400322	9.744308949	935.006546	28.91752958	0	12	5	2.22044604925031e-16	0.55098861353607	0.0445275120437145	0.198505375193262
1058	108540	2022	12	0	69.21594238	27.52960968	-1.382062435	935.006546	28.91752958	0	12	7	2.22044604925031e-16	0.166343400142941	0.00907134916633368	0.0584715831030916
1059	108540	2023	1	0	69.80799866	27.8883419	-0.769678891	935.006546	28.91752958	0	12	8	2.22044604925031e-16	0.197815933610512	0.0105384094640613	0.0694514476915246
1060	108540	2023	2	0	65.74362946	-0.14960321	1.528087974	935.006546	28.91752958	0	12	8	2.22044604925031e-16	0.403123531653146	0.410785675048828	0.271303068900658
1061	108540	2023	10	0	74.38647079	34.79852295	15.47855902	935.006546	28.91752958	0	12	5	2.22044604925031e-16	0.55098861353607	0.0445275120437145	0.198505375193262
1062	108540	2023	11	0	71.48186874	104.8305588	8.043943405	935.006546	28.91752958	0	12	5	2.22044604925031e-16	0.55098861353607	0.0445275120437145	0.198505375193262
1063	108540	2023	12	0	77.83832932	107.1717606	2.524511695	935.006546	28.91752958	0	12	7	2.22044604925031e-16	0.55098861353607	0.0445275120437145	0.198505375193262
1064	108540	2024	1	0	73.42313766	32.64278412	0.495871872	935.006546	28.91752958	0	12	8	2.22044604925031e-16	0.267714977159943	0.0310560241341591	0.0995903337647006
1065	108540	2024	2	0	78.49945068	87.95365524	3.67647779	935.006546	28.91752958	0	12	8	2.22044604925031e-16	0.55098861353607	0.0445275120437145	0.198505375193262
1066	108541	2021	10	0	75.35619164	51.2118721	15.5979619	935.1078186	35.85823011	0	12	5	2.22044604925031e-16	0.55098861353607	0.0445275120437145	0.198505375193262
1067	108541	2021	11	0	75.56227112	117.9414864	8.835838079	935.1078186	35.85823011	0	12	5	2.22044604925031e-16	0.55098861353607	0.0445275120437145	0.198505375193262
1068	108541	2021	12	0	69.27747917	17.38610458	2.141298115	935.1078186	35.85823011	0	12	7	2.22044604925031e-16	0.55098861353607	0.0445275120437145	0.198505375193262
1069	108541	2022	1	0	66.25169945	8.843301773	-1.494999617	935.1078186	35.85823011	0	12	7	2.22044604925031e-16	0.166343400142941	0.00907134916633368	0.0584715831030916
1070	108541	2022	2	0	63.2771349	4.821172953	-0.544416592	935.1078186	35.85823011	0	12	8	2.22044604925031e-16	0.197815933610512	0.0105384094640613	0.0694514476915246
1071	108541	2022	10	0	73.43301964	146.8118095	13.98861051	935.1078186	35.85823011	0	12	5	2.22044604925031e-16	0.55098861353607	0.0445275120437145	0.198505375193262
1072	108541	2022	11	0	71.16279221	62.28597164	9.752116919	935.1078186	35.85823011	0	12	5	2.22044604925031e-16	0.55098861353607	0.0445275120437145	0.198505375193262
1073	108541	2022	12	0	69.20002556	27.40422869	-1.367501616	935.1078186	35.85823011	0	12	7	2.22044604925031e-16	0.166343400142941	0.00907134916633368	0.0584715831030916
1074	108541	2023	1	0	69.79179573	27.77617979	-0.756102636	935.1078186	35.85823011	0	12	7	2.22044604925031e-16	0.197815933610512	0.0105384094640613	0.0694514476915246
1075	108541	2023	2	0	65.74911308	-0.150411643	1.533292741	935.1078186	35.85823011	0	12	8	2.22044604925031e-16	0.403123531653146	0.410785675048828	0.271303068900658
1076	108541	2023	10	0	74.38467979	34.58306408	15.48309374	935.1078186	35.85823011	0	12	5	2.22044604925031e-16	0.55098861353607	0.0445275120437145	0.198505375193262
1077	108541	2023	11	0	71.47478104	104.4437904	8.056420088	935.1078186	35.85823011	0	12	5	2.22044604925031e-16	0.55098861353607	0.0445275120437145	0.198505375193262
1078	108541	2023	12	0	77.84257698	107.3459053	2.538211346	935.1078186	35.85823011	0	12	7	2.22044604925031e-16	0.55098861353607	0.0445275120437145	0.198505375193262
1079	108541	2024	1	0	73.42320061	32.6479702	0.507369965	935.1078186	35.85823011	0	12	7	2.22044604925031e-16	0.419134673614602	0.0310560241341591	0.150063565916254
1080	108541	2024	2	0	78.50056458	88.18250084	3.685725451	935.1078186	35.85823011	0	12	8	2.22044604925031e-16	0.55098861353607	0.0445275120437145	0.198505375193262
1081	108542	2021	10	0	75.36364746	50.92316628	15.60694885	742.9767609	35.30425692	0	12	5	2.22044604925031e-16	0.55098861353607	0.0445275120437145	0.198505375193262
1082	108542	2021	11	0	75.56043434	117.8346214	8.856069088	742.9767609	35.30425692	0	12	5	2.22044604925031e-16	0.55098861353607	0.0445275120437145	0.198505375193262
1083	108542	2021	12	0	69.29554367	17.35181332	2.16496104	742.9767609	35.30425692	0	12	7	2.22044604925031e-16	0.55098861353607	0.0445275120437145	0.198505375193262
1084	108542	2022	1	0	66.22986984	8.83255887	-1.470662475	742.9767609	35.30425692	0	12	7	2.22044604925031e-16	0.166343400142941	0.00907134916633368	0.0584715831030916
1085	108542	2022	2	0	63.25409412	4.836665154	-0.52669394	742.9767609	35.30425692	0	12	8	2.22044604925031e-16	0.197815933610512	0.0105384094640613	0.0694514476915246
1086	108542	2022	10	0	73.43119621	146.0370979	13.99608135	742.9767609	35.30425692	0	12	5	2.22044604925031e-16	0.55098861353607	0.0445275120437145	0.198505375193262
1087	108542	2022	11	0	71.13814926	61.37025738	9.768010139	742.9767609	35.30425692	0	12	5	2.22044604925031e-16	0.55098861353607	0.0445275120437145	0.198505375193262
1088	108542	2022	12	0	69.16495895	27.14812708	-1.33816269	742.9767609	35.30425692	0	12	7	2.22044604925031e-16	0.166343400142941	0.00907134916633368	0.0584715831030916
1089	108542	2023	1	0	69.75706863	27.55162096	-0.72876659	742.9767609	35.30425692	0	12	7	2.22044604925031e-16	0.197815933610512	0.0105384094640613	0.0694514476915246
1090	108542	2023	2	0	65.75988007	-0.151798483	1.543794304	742.9767609	35.30425692	0	12	8	1.18551943134454e-13	0.403123531653146	0.410785675048828	0.271303068900698
1091	108542	2023	10	0	74.37977409	34.15368462	15.49231982	742.9767609	35.30425692	0	12	5	3.59583147568026e-13	0.55098861353607	0.0445275120437145	0.198505375193381
1092	108542	2023	11	0	71.45934296	103.6559677	8.081424475	742.9767609	35.30425692	0	12	5	2.22044604925031e-16	0.55098861353607	0.0445275120437145	0.198505375193262
1093	108542	2023	12	0	77.84926987	107.6846638	2.56571579	742.9767609	35.30425692	0	12	7	2.22044604925031e-16	0.55098861353607	0.0445275120437145	0.198505375193262
1094	108542	2024	1	0	73.42206192	32.65390968	0.530432805	742.9767609	35.30425692	0	12	7	2.22044604925031e-16	0.419134673614602	0.0323762856423855	0.150503653085663
1095	108542	2024	2	0	78.50217438	88.6288414	3.704314113	742.9767609	35.30425692	0	12	8	2.22044604925031e-16	0.55098861353607	0.0445275120437145	0.198505375193262
1096	108543	2021	10	0	75.36974525	50.62503815	15.616184	743.0611115	33.87211704	0	12	5	2.22044604925031e-16	0.55098861353607	0.0445275120437145	0.198505375193262
1097	108543	2021	11	0	75.55583763	117.7157879	8.876744509	743.0611115	33.87211704	0	12	5	2.22044604925031e-16	0.55098861353607	0.0445275120437145	0.198505375193262
1098	108543	2021	12	0	69.31010246	17.31317997	2.188971758	743.0611115	33.87211704	0	12	7	2.22044604925031e-16	0.55098861353607	0.0445275120437145	0.198505375193262
1099	108543	2022	1	0	66.20320702	8.821874857	-1.445940554	743.0611115	33.87211704	0	12	6	2.22044604925031e-16	0.166343400142941	0.00907134916633368	0.0584715831030916
1100	108543	2022	2	0	63.22931671	4.852305412	-0.508839391	743.0611115	33.87211704	0	12	8	2.22044604925031e-16	0.197815933610512	0.0105384094640613	0.0694514476915246
1101	108543	2022	10	0	73.42878342	145.2181053	14.0037756	743.0611115	33.87211704	0	12	5	2.22044604925031e-16	0.55098861353607	0.0445275120437145	0.198505375193262
1102	108543	2022	11	0	71.11116791	60.4412241	9.784439087	743.0611115	33.87211704	0	12	5	2.22044604925031e-16	0.55098861353607	0.0445275120437145	0.198505375193262
1103	108543	2022	12	0	69.12359238	26.88222837	-1.308393329	743.0611115	33.87211704	0	12	7	2.22044604925031e-16	0.166343400142941	0.00907134916633368	0.0584715831030916
1104	108543	2023	1	0	69.71781349	27.32660055	-0.70108816	743.0611115	33.87211704	0	12	6	2.22044604925031e-16	0.197815933610512	0.0105384094640613	0.0694514476915246
1105	108543	2023	2	0	65.77026176	-0.152692281	1.554465353	743.0611115	33.87211704	0	12	8	1.48964592812573e-13	0.403123531653146	0.410785675048828	0.271303068900708
1106	108543	2023	10	0	74.37229156	33.72936249	15.5018394	743.0611115	33.87211704	0	12	5	4.8950939552257e-13	0.55098861353607	0.0445275120437145	0.198505375193425
1107	108543	2023	11	0	71.44146347	102.8420391	8.106512547	743.0611115	33.87211704	0	12	5	2.22044604925031e-16	0.55098861353607	0.0445275120437145	0.198505375193262
1108	108543	2023	12	0	77.8524189	108.0036392	2.593417585	743.0611115	33.87211704	0	12	7	2.22044604925031e-16	0.55098861353607	0.0445275120437145	0.198505375193262
1109	108543	2024	1	0	73.41847038	32.65132141	0.553615257	743.0611115	33.87211704	0	12	6	2.22044604925031e-16	0.298429279912005	0.0323762856423855	0.110268521851464
1110	108543	2024	2	0	78.50260544	89.05072784	3.723070264	743.0611115	33.87211704	0	12	8	2.22044604925031e-16	0.55098861353607	0.0445275120437145	0.198505375193262
1111	108544	2021	10	0	75.37458229	50.32014751	15.62564564	1091.372406	31.36285877	0.142857143	12	4	2.22044604925031e-16	0.55098861353607	0.0445275120437145	0.198505375193262
1112	108544	2021	11	0	75.54868507	117.5879726	8.897822857	1091.372406	31.36285877	0.142857143	12	4	2.22044604925031e-16	0.55098861353607	0.0445275120437145	0.198505375193262
1113	108544	2021	12	0	69.32130814	17.27077389	2.213308036	1091.372406	31.36285877	0.142857143	12	6	2.22044604925031e-16	0.55098861353607	0.0445275120437145	0.198505375193262
1114	108544	2022	1	0	66.17220497	8.811566591	-1.420885324	1091.372406	31.36285877	0.142857143	12	6	2.22044604925031e-16	0.166343400142941	0.00907134916633368	0.0584715831030916
1115	108544	2022	2	0	63.20312977	4.868219376	-0.490881987	1091.372406	31.36285877	0.142857143	12	5	2.22044604925031e-16	0.197815933610512	0.0153689123690128	0.0710616153265085
1116	108544	2022	10	0	73.42578888	144.3580017	14.01167774	1091.372406	31.36285877	0.142857143	12	4	2.22044604925031e-16	0.55098861353607	0.0445275120437145	0.198505375193262
1117	108544	2022	11	0	71.0819931	59.50244331	9.80136776	1091.372406	31.36285877	0.142857143	12	4	2.22044604925031e-16	0.55098861353607	0.0445275120437145	0.198505375193262
1118	108544	2022	12	0	69.07624435	26.6082406	-1.278203726	1091.372406	31.36285877	0.142857143	12	6	2.22044604925031e-16	0.166343400142941	0.00907134916633368	0.0584715831030916
1119	108544	2023	1	0	69.67425346	27.1011529	-0.673114449	1091.372406	31.36285877	0.142857143	12	6	2.22044604925031e-16	0.197815933610512	0.0105384094640613	0.0694514476915246
1120	108544	2023	2	0	65.78029633	-0.153030518	1.565278351	1091.372406	31.36285877	0.142857143	12	5	2.22044604925031e-16	0.403123531653146	0.410785675048828	0.271303068900658
1121	108544	2023	10	0	74.36237144	33.31371689	15.5116148	1091.372406	31.36285877	0.142857143	12	4	2.22044604925031e-16	0.55098861353607	0.0445275120437145	0.198505375193262
1122	108544	2023	11	0	71.42130852	102.0066795	8.131648779	1091.372406	31.36285877	0.142857143	12	4	2.22044604925031e-16	0.55098861353607	0.0445275120437145	0.198505375193262
1123	108544	2023	12	0	77.8521595	108.3015881	2.621291459	1091.372406	31.36285877	0.142857143	12	6	2.22044604925031e-16	0.55098861353607	0.0445275120437145	0.198505375193262
1124	108544	2024	1	0	73.41257668	32.64088249	0.576891407	1091.372406	31.36285877	0.142857143	12	6	2.22044604925031e-16	0.298429279912005	0.0323762856423855	0.110268521851464
1125	108544	2024	2	0	78.50195885	89.44504929	3.741958022	1091.372406	31.36285877	0.142857143	12	5	2.22044604925031e-16	0.55098861353607	0.0445275120437145	0.198505375193262
1126	108545	2021	10	0	75.37669754	50.16631889	15.6304307	633.3163681	26.49272823	0.1	12	5	7.10237114837537e-12	0.55098861353607	0.0445275120437145	0.198505375195629
1127	108545	2021	11	0	75.54449463	117.5221634	8.908457756	633.3163681	26.49272823	0.1	12	5	2.22044604925031e-16	0.55098861353607	0.0445275120437145	0.198505375193262
1128	108545	2021	12	0	69.32609177	17.24869537	2.225554824	633.3163681	26.49272823	0.1	12	7	3.08923097492109e-12	0.55098861353607	0.0445275120437145	0.198505375194291
1129	108545	2022	1	0	66.1556778	8.80654192	-1.408280432	633.3163681	26.49272823	0.1	12	7	2.1031997642954e-12	0.166343400142941	0.00907134916633368	0.0584715831037926
1130	108545	2022	2	0	63.18972206	4.876259565	-0.481880963	633.3163681	26.49272823	0.1	12	7	5.69349714514478e-12	0.197815933610512	0.0153689123690128	0.0710616153284063
1131	108545	2022	10	0	73.42414856	143.918045	14.01567888	633.3163681	26.49272823	0.1	12	5	2.22044604925031e-16	0.55098861353607	0.0445275120437145	0.198505375193262
1132	108545	2022	11	0	71.06687546	59.0310421	9.809952736	633.3163681	26.49272823	0.1	12	5	2.22044604925031e-16	0.55098861353607	0.0445275120437145	0.198505375193262
1133	108545	2022	12	0	69.05111313	26.46943092	-1.263005376	633.3163681	26.49272823	0.1	12	7	2.22044604925031e-16	0.166343400142941	0.00907134916633368	0.0584715831030916
1134	108545	2023	1	0	69.65142441	26.98832893	-0.659059376	633.3163681	26.49272823	0.1	12	7	1.1647472872738e-13	0.197815933610512	0.0105384094640613	0.0694514476915634
1135	108545	2023	2	0	65.78523254	-0.153053366	1.570717096	633.3163681	26.49272823	0.1	12	7	5.00694061026881e-11	0.555826077318948	0.410785675048828	0.322203917472615
1136	108545	2023	10	0	74.35681915	33.10847282	15.51656199	633.3163681	26.49272823	0.1	12	5	1.6933815899632e-10	0.55098861353607	0.0445275120437145	0.198505375249708
1137	108545	2023	11	0	71.41068268	101.5841942	8.144224644	633.3163681	26.49272823	0.1	12	5	2.22044604925031e-16	0.55098861353607	0.0445275120437145	0.198505375193262
1138	108545	2023	12	0	77.85119629	108.4451752	2.635268331	633.3163681	26.49272823	0.1	12	7	2.22044604925031e-16	0.55098861353607	0.0445275120437145	0.198505375193262
1139	108545	2024	1	0	73.40907288	32.63378525	0.588549852	633.3163681	26.49272823	0.1	12	7	9.51761890419594e-14	0.298429279912005	0.0323762856423855	0.110268521851495
1140	108545	2024	2	0	78.50137711	89.63497925	3.751430631	633.3163681	26.49272823	0.1	12	7	2.22044604925031e-16	0.55098861353607	0.0445275120437145	0.198505375193262
1141	108765	2021	10	0	75.07313538	15.94462442	17.01032639	42.39927816	25.48398638	0.769230769	12	4	0.998343208846105	0.55098861353607	0.0485275983810425	0.532619806921073
1142	108765	2021	11	0	73.84585762	68.35208511	10.32367539	42.39927816	25.48398638	0.769230769	12	5	0.000739395454845099	0.55098861353607	0.0485275983810425	0.200085202457319
1143	108765	2021	12	0	71.45859146	10.56816792	4.206062555	42.39927816	25.48398638	0.769230769	12	6	0.670686756787718	0.55098861353607	0.0485275983810425	0.423400989568277
1144	108765	2022	1	0	66.9420948	4.075251341	1.441625774	42.39927816	25.48398638	0.769230769	12	4	0.611372075748251	0.332197679699491	0.0460598357021809	0.329876530383308
1145	108765	2022	2	0	62.73431587	3.417053282	1.688612223	42.39927816	25.48398638	0.769230769	12	3	0.617286361382359	0.382265000178282	0.0427319556474686	0.347427772402703
1146	108765	2022	10	0	70.97374344	31.8848176	15.48274899	42.39927816	25.48398638	0.769230769	12	4	0.905560594742664	0.55098861353607	0.0485275983810425	0.501692268886592
1147	108765	2022	11	0	72.58365822	33.49883938	11.52083755	42.39927816	25.48398638	0.769230769	12	5	0.508508581423579	0.55098861353607	0.0485275983810425	0.36934159778023
1148	108765	2022	12	0	71.21403503	24.0969162	1.964252353	42.39927816	25.48398638	0.769230769	12	6	0.0462160823932547	0.592846288575926	0.0485275983810425	0.229196656450075
1149	108765	2023	1	0	72.00107384	48.70575523	2.074228466	42.39927816	25.48398638	0.769230769	12	4	0.000551016302606867	0.55098861353607	0.0485275983810425	0.200022409406573
1150	108765	2023	2	0	69.09481049	30.37532139	3.591543555	42.39927816	25.48398638	0.769230769	12	3	0.0343550469892322	0.55098861353607	0.0485275983810425	0.211290419635448
1151	108765	2023	10	0	73.73669434	5.708046317	16.65360785	42.39927816	25.48398638	0.769230769	12	4	0.999699310571707	0.55098861353607	0.0485275983810425	0.533071840829607
1152	108765	2023	11	0	72.56572914	79.29618454	10.52643585	42.39927816	25.48398638	0.769230769	12	5	8.92911115371012e-05	0.55098861353607	0.0485275983810425	0.19986850100955
1153	108765	2023	12	0	78.97535515	64.39411163	5.327955246	42.39927816	25.48398638	0.769230769	12	6	0.00018351275780962	0.55098861353607	0.0485275983810425	0.199899908224974
1154	108765	2024	1	0	75.34245872	52.8334446	3.456264734	42.39927816	25.48398638	0.769230769	12	4	0.000625631215122236	0.55098861353607	0.0485275983810425	0.200047281044078
1155	108765	2024	2	0	80.0605526	119.7519264	6.146032691	42.39927816	25.48398638	0.769230769	12	3	8.56879831692943e-09	0.55098861353607	0.0485275983810425	0.19983874016197
1156	108766	2021	10	0	75.07830048	15.93898773	17.01070881	0	23.88281631	1	12	0	0.999845807024226	0.55098861353607	0.0329231731593609	0.527919197906552
1157	108766	2021	11	0	73.8529892	68.41635513	10.31859922	0	23.88281631	1	12	0	0.0084868372396586	0.55098861353607	0.0329231731593609	0.197466207978363
1158	108766	2021	12	0	71.46672821	10.49043369	4.206504107	0	23.88281631	1	12	0	0.963671616312087	0.55098861353607	0.0329231731593609	0.515861134335839
1159	108766	2022	1	0	66.97930527	4.077199459	1.449575841	0	23.88281631	1	12	0	0.944467028394355	0.332197679699491	0.0317175649106503	0.436127424334832
1160	108766	2022	2	0	62.73732567	3.386751652	1.697351336	0	23.88281631	1	12	0	0.94127369699054	0.382265000178282	0.0293940026313066	0.450977566600043
1161	108766	2022	10	0	70.97105026	31.684659	15.48743343	0	23.88281631	1	12	0	0.990767303104039	0.55098861353607	0.0329231731593609	0.524893029933157
1162	108766	2022	11	0	72.62299728	33.54283333	11.51945734	0	23.88281631	1	12	0	0.923465327573212	0.55098861353607	0.0329231731593609	0.502459038089548
1163	108766	2022	12	0	71.26368332	24.11835003	1.973752737	0	23.88281631	1	12	0	0.384160248443411	0.55098861353607	0.0329231731593609	0.322690678379614
1164	108766	2023	1	0	72.0414772	49.06677055	2.080499887	0	23.88281631	1	12	0	0.00552599714891935	0.55098861353607	0.0329231731593609	0.19647926128145
1165	108766	2023	2	0	69.10686874	30.50797653	3.602773666	0	23.88281631	1	12	0	0.255515811434784	0.55098861353607	0.0329231731593609	0.279809199376738
1166	108766	2023	10	0	73.74691391	5.680706978	16.65218353	0	23.88281631	1	12	0	0.999972153048963	0.55098861353607	0.0329231731593609	0.527961313248131
1167	108766	2023	11	0	72.57440567	79.41724014	10.53175259	0	23.88281631	1	12	0	0.00102598467408347	0.55098861353607	0.0329231731593609	0.194979257123172
1168	108766	2023	12	0	78.96620941	64.41912842	5.338051796	0	23.88281631	1	12	0	0.00234616906763946	0.55098861353607	0.0329231731593609	0.19541931858769
1169	108766	2024	1	0	75.33483887	52.80145264	3.466989636	0	23.88281631	1	12	0	0.00675325849838521	0.55098861353607	0.0329231731593609	0.196888348397939
1170	108766	2024	2	0	80.04879761	120.1637878	6.156297684	0	23.88281631	1	12	0	7.8136931115388e-08	0.55098861353607	0.0329231731593609	0.194637288277454
1171	108767	2021	10	0	75.08281517	15.92355847	17.01166916	1.4447577	23.49772406	1	12	0	0.999846505016873	0.55098861353607	0.0349629931151867	0.528599370556043
1172	108767	2021	11	0	73.85861015	68.47187042	10.31452274	1.4447577	23.49772406	1	12	0	0.0083898591541404	0.55098861353607	0.0349629931151867	0.198113821935132
1173	108767	2021	12	0	71.47322655	10.4162724	4.207993388	1.4447577	23.49772406	1	12	0	0.96423855672562	0.55098861353607	0.0349629931151867	0.516730054458959
1174	108767	2022	1	0	67.01512337	4.0803442	1.458295703	1.4447577	23.49772406	1	12	0	0.944836808379412	0.332197679699491	0.0336852893233299	0.436906592467411
1175	108767	2022	2	0	62.74002171	3.356943965	1.70656988	1.4447577	23.49772406	1	12	0	0.941892016381408	0.382265000178282	0.0312222111970186	0.451793075918903
1176	108767	2022	10	0	70.96796608	31.48515797	15.49243832	1.4447577	23.49772406	1	12	0	0.991140194940731	0.55098861353607	0.0349629931151867	0.525697267197329
1177	108767	2022	11	0	72.66056252	33.59396172	11.51877666	1.4447577	23.49772406	1	12	0	0.922990127111927	0.55098861353607	0.0349629931151867	0.502980577921061
1178	108767	2022	12	0	71.30873489	24.1348381	1.983923197	1.4447577	23.49772406	1	12	0	0.385553649360822	0.55098861353607	0.0349629931151867	0.323835085337359
1179	108767	2023	1	0	72.07866669	49.42334938	2.087393522	1.4447577	23.49772406	1	12	0	0.00519468881378964	0.55098861353607	0.0349629931151867	0.197048765155015
1180	108767	2023	2	0	69.11849976	30.64410782	3.614272177	1.4447577	23.49772406	1	12	0	0.251897877345023	0.55098861353607	0.0349629931151867	0.279283161332093
1181	108767	2023	10	0	73.75513268	5.657237053	16.65127659	1.4447577	23.49772406	1	12	0	0.999972304472366	0.55098861353607	0.0349629931151867	0.528641303707874
1182	108767	2023	11	0	72.5811882	79.53978539	10.53750086	1.4447577	23.49772406	1	12	0	0.00100603055280357	0.55098861353607	0.0349629931151867	0.195652545734687
1183	108767	2023	12	0	78.95537186	64.4576931	5.348556161	1.4447577	23.49772406	1	12	0	0.00234062684641008	0.55098861353607	0.0349629931151867	0.196097411165889
1184	108767	2024	1	0	75.32584381	52.78311253	3.478035331	1.4447577	23.49772406	1	12	0	0.00681423904357572	0.55098861353607	0.0349629931151867	0.197588615231611
1185	108767	2024	2	0	80.03655243	120.5907326	6.166744828	1.4447577	23.49772406	1	12	0	7.22950180975467e-08	0.55098861353607	0.0349629931151867	0.195317226315425
1186	108768	2021	10	0	75.09115982	15.88227606	17.01421356	53.2334317	25.00684357	0.909090909	12	1	0.99819084026774	0.55098861353607	0.0485275983810425	0.532569017394951
1187	108768	2021	11	0	73.8682251	68.57287216	10.30744934	53.2334317	25.00684357	0.909090909	12	0	0.000757494257613073	0.55098861353607	0.0349629931151867	0.195569700302957
1188	108768	2021	12	0	71.48444366	10.27170157	4.212105155	53.2334317	25.00684357	0.909090909	12	1	0.699904716770525	0.55098861353607	0.0485275983810425	0.433140309562546
1189	108768	2022	1	0	67.08513832	4.087896466	1.476578087	53.2334317	25.00684357	0.909090909	12	0	0.61379894039144	0.332197679699491	0.0336852893233299	0.32656063647142
1190	108768	2022	2	0	62.74497032	3.29784137	1.725532234	53.2334317	25.00684357	0.909090909	12	0	0.602668193722212	0.382265000178282	0.0312222111970186	0.338718468365838
1191	108768	2022	10	0	70.96138191	31.08669186	15.50279188	53.2334317	25.00684357	0.909090909	12	1	0.910569981295803	0.55098861353607	0.0485275983810425	0.503362064404305
1192	108768	2022	11	0	72.73376465	33.70401478	11.51817274	53.2334317	25.00684357	0.909090909	12	0	0.519338918417344	0.55098861353607	0.0349629931151867	0.368430175022867
1193	108768	2022	12	0	71.39381981	24.16242981	2.004998326	53.2334317	25.00684357	0.909090909	12	1	0.0505367794627211	0.55098861353607	0.0485275983810425	0.216684330459945
1194	108768	2023	1	0	72.14955711	50.13192654	2.101859748	53.2334317	25.00684357	0.909090909	12	0	0.000422089996900835	0.55098861353607	0.0349629931151867	0.195457898882719
1195	108768	2023	2	0	69.14126396	30.9202652	3.63756597	53.2334317	25.00684357	0.909090909	12	0	0.0287770226851558	0.55098861353607	0.0349629931151867	0.204909543112138
1196	108768	2023	10	0	73.76941681	5.614513278	16.65002155	53.2334317	25.00684357	0.909090909	12	1	0.999672750069052	0.55098861353607	0.0485275983810425	0.533062987328722
1197	108768	2023	11	0	72.59275436	79.7865715	10.54945469	53.2334317	25.00684357	0.909090909	12	0	8.85451045336085e-05	0.55098861353607	0.0349629931151867	0.19534671725193
1198	108768	2023	12	0	78.93193436	64.5488987	5.370003223	53.2334317	25.00684357	0.909090909	12	1	0.00019499687593321	0.55098861353607	0.0485275983810425	0.199903736264349
1199	108768	2024	1	0	75.30639267	52.76117229	3.500473857	53.2334317	25.00684357	0.909090909	12	0	0.000636941896290647	0.55098861353607	0.0349629931151867	0.195529516182516
1200	108768	2024	2	0	80.01156235	121.4613266	6.187833786	53.2334317	25.00684357	0.909090909	12	0	5.64383138904964e-09	0.55098861353607	0.0349629931151867	0.195317204098363
1201	108769	2021	10	0	75.09809875	15.8196516	17.01805258	160.7790381	33.74568701	0.454545455	12	4	0.551066975288661	0.55098861353607	0.0445275120437145	0.382194366956148
1202	108769	2021	11	0	73.87446213	68.65258789	10.3026135	160.7790381	33.74568701	0.454545455	12	3	1.63362193056391e-06	0.55098861353607	0.0445275120437145	0.198505919733905
1203	108769	2021	12	0	71.49195099	10.13483047	4.218566537	160.7790381	33.74568701	0.454545455	12	5	0.00480202321804717	0.55098861353607	0.0445275120437145	0.200106049599277
1204	108769	2022	1	0	67.15168381	4.0980829	1.496616066	160.7790381	33.74568701	0.454545455	12	0	0.00458008091536428	0.332197679699491	0.030633457005024	0.122470405873293
1205	108769	2022	2	0	62.74889946	3.239819646	1.745589256	160.7790381	33.74568701	0.454545455	12	1	0.00403805723984756	0.524772285901077	0.0381135046482086	0.188974615929711
1206	108769	2022	10	0	70.95393944	30.68920851	15.51385808	160.7790381	33.74568701	0.454545455	12	4	0.023656820226437	0.55098861353607	0.0445275120437145	0.206390981935407
1207	108769	2022	11	0	72.80294228	33.83029842	11.51914263	160.7790381	33.74568701	0.454545455	12	3	0.00231951091279847	0.55098861353607	0.0445275120437145	0.199278545497528
1208	108769	2022	12	0	71.46845055	24.17888308	2.027606428	160.7790381	33.74568701	0.454545455	12	5	0.000108275078514417	0.55098861353607	0.0445275120437145	0.1985414668861
1209	108769	2023	1	0	72.21320343	50.83104134	2.117742658	160.7790381	33.74568701	0.454545455	12	0	1.06740004937299e-06	0.55098861353607	0.0320433527231216	0.19434434455308
1210	108769	2023	2	0	69.16296768	31.20463896	3.661482513	160.7790381	33.74568701	0.454545455	12	1	7.43534392981172e-05	0.55098861353607	0.0445275120437145	0.198530159673028
1211	108769	2023	10	0	73.77923965	5.580588222	16.64992666	160.7790381	33.74568701	0.454545455	12	4	0.870916323014312	0.55098861353607	0.0445275120437145	0.488810816198032
1212	108769	2023	11	0	72.60022736	80.03691292	10.56235003	160.7790381	33.74568701	0.454545455	12	3	1.86259447553959e-07	0.55098861353607	0.0445275120437145	0.198505437279744
1213	108769	2023	12	0	78.90489578	64.66865158	5.392358303	160.7790381	33.74568701	0.454545455	12	5	3.8596001206862e-07	0.55098861353607	0.0445275120437145	0.198505503846599
1214	108769	2024	1	0	75.28393555	52.76972675	3.523634553	160.7790381	33.74568701	0.454545455	12	0	1.83639422925622e-06	0.55098861353607	0.0320433527231216	0.194344600884474
1215	108769	2024	2	0	79.98555756	122.3666115	6.209325314	160.7790381	33.74568701	0.454545455	12	1	1.25000274512662e-11	0.55098861353607	0.0445275120437145	0.198505375197428
1216	109149	2021	10	0	75.37013054	52.14979076	15.56021214	778.8428345	41.14284992	0	12	6	2.22044604925031e-16	0.55098861353607	0.0445275120437145	0.198505375193262
1217	109149	2021	11	0	75.64797211	118.6482162	8.755058765	778.8428345	41.14284992	0	12	6	2.22044604925031e-16	0.55098861353607	0.0445275120437145	0.198505375193262
1218	109149	2021	12	0	69.28821182	17.52550554	2.048804998	778.8428345	41.14284992	0	12	7	2.22044604925031e-16	0.55098861353607	0.0445275120437145	0.198505375193262
1219	109149	2022	1	0	66.36664963	8.832715511	-1.585026771	778.8428345	41.14284992	0	12	8	2.22044604925031e-16	0.166343400142941	0.00907134916633368	0.0584715831030916
1220	109149	2022	2	0	63.33499336	4.773855329	-0.606400445	778.8428345	41.14284992	0	12	8	2.22044604925031e-16	0.197815933610512	0.0105384094640613	0.0694514476915246
1221	109149	2022	10	0	73.45628929	149.6605034	13.9615097	778.8428345	41.14284992	0	12	6	2.22044604925031e-16	0.55098861353607	0.0445275120437145	0.198505375193262
1222	109149	2022	11	0	71.27013397	65.02082443	9.689907074	778.8428345	41.14284992	0	12	6	2.22044604925031e-16	0.55098861353607	0.0445275120437145	0.198505375193262
1223	109149	2022	12	0	69.41965485	28.26428223	-1.481515855	778.8428345	41.14284992	0	12	7	2.22044604925031e-16	0.166343400142941	0.00907134916633368	0.0584715831030916
1224	109149	2023	1	0	69.9452095	28.5075655	-0.854541674	778.8428345	41.14284992	0	12	8	2.22044604925031e-16	0.197815933610512	0.0105384094640613	0.0694514476915246
1225	109149	2023	2	0	65.68540001	-0.128151499	1.498919934	778.8428345	41.14284992	0	12	8	2.22044604925031e-16	0.403123531653146	0.410785675048828	0.271303068900658
1226	109149	2023	10	0	74.45209122	35.81542969	15.44146419	778.8428345	41.14284992	0	12	6	2.22044604925031e-16	0.55098861353607	0.0445275120437145	0.198505375193262
1227	109149	2023	11	0	71.55205536	107.0211887	7.971407175	778.8428345	41.14284992	0	12	6	2.22044604925031e-16	0.55098861353607	0.0445275120437145	0.198505375193262
1228	109149	2023	12	0	77.85929489	106.6543484	2.445028186	778.8428345	41.14284992	0	12	7	2.22044604925031e-16	0.55098861353607	0.0445275120437145	0.198505375193262
1229	109149	2024	1	0	73.46122551	32.75977325	0.427760221	778.8428345	41.14284992	0	12	8	2.22044604925031e-16	0.267714977159943	0.0310560241341591	0.0995903337647006
1230	109149	2024	2	0	78.51240921	87.21277428	3.629530132	778.8428345	41.14284992	0	12	8	2.22044604925031e-16	0.55098861353607	0.0445275120437145	0.198505375193262
1231	109150	2021	10	0	75.37638092	52.02190781	15.56423378	778.9272614	42.05800056	0	12	6	2.22044604925031e-16	0.55098861353607	0.0445275120437145	0.198505375193262
1232	109150	2021	11	0	75.65210342	118.6149063	8.764386654	778.9272614	42.05800056	0	12	5	2.22044604925031e-16	0.55098861353607	0.0445275120437145	0.198505375193262
1233	109150	2021	12	0	69.30369568	17.51575565	2.060029268	778.9272614	42.05800056	0	12	7	2.22044604925031e-16	0.55098861353607	0.0445275120437145	0.198505375193262
1234	109150	2022	1	0	66.36430359	8.827489853	-1.573533118	778.9272614	42.05800056	0	12	8	2.22044604925031e-16	0.166343400142941	0.00907134916633368	0.0584715831030916
1235	109150	2022	2	0	63.32651138	4.781346798	-0.59776783	778.9272614	42.05800056	0	12	8	2.22044604925031e-16	0.197815933610512	0.0105384094640613	0.0694514476915246
1236	109150	2022	10	0	73.45643997	149.3544159	13.96481848	778.9272614	42.05800056	0	12	6	2.22044604925031e-16	0.55098861353607	0.0445275120437145	0.198505375193262
1237	109150	2022	11	0	71.26198578	64.58298111	9.696874619	778.9272614	42.05800056	0	12	5	2.22044604925031e-16	0.55098861353607	0.0445275120437145	0.198505375193262
1238	109150	2022	12	0	69.4131546	28.15224648	-1.467569768	778.9272614	42.05800056	0	12	7	2.22044604925031e-16	0.166343400142941	0.00907134916633368	0.0584715831030916
1239	109150	2023	1	0	69.93585968	28.39553928	-0.841474861	778.9272614	42.05800056	0	12	8	2.22044604925031e-16	0.197815933610512	0.0105384094640613	0.0694514476915246
1240	109150	2023	2	0	65.69143677	-0.129672986	1.503855824	778.9272614	42.05800056	0	12	8	2.22044604925031e-16	0.403123531653146	0.410785675048828	0.271303068900658
1241	109150	2023	10	0	74.45440292	35.59119987	15.44553947	778.9272614	42.05800056	0	12	6	2.22044604925031e-16	0.55098861353607	0.0445275120437145	0.198505375193262
1242	109150	2023	11	0	71.54877853	106.6711273	7.983774185	778.9272614	42.05800056	0	12	5	2.22044604925031e-16	0.55098861353607	0.0445275120437145	0.198505375193262
1243	109150	2023	12	0	77.86911774	106.861496	2.458449721	778.9272614	42.05800056	0	12	7	2.22044604925031e-16	0.55098861353607	0.0445275120437145	0.198505375193262
1244	109150	2024	1	0	73.46505737	32.77750015	0.439089596	778.9272614	42.05800056	0	12	8	2.22044604925031e-16	0.267714977159943	0.0310560241341591	0.0995903337647006
1245	109150	2024	2	0	78.51531982	87.48166275	3.638520122	778.9272614	42.05800056	0	12	8	2.22044604925031e-16	0.55098861353607	0.0445275120437145	0.198505375193262
1246	109151	2021	10	0	75.38170624	51.88307667	15.56843138	1090.663696	38.87748671	0	12	6	2.22044604925031e-16	0.55098861353607	0.0445275120437145	0.198505375193262
1247	109151	2021	11	0	75.65436935	118.5686359	8.774035692	1090.663696	38.87748671	0	12	5	2.22044604925031e-16	0.55098861353607	0.0445275120437145	0.198505375193262
1248	109151	2021	12	0	69.31704712	17.50252914	2.071480095	1090.663696	38.87748671	0	12	7	2.22044604925031e-16	0.55098861353607	0.0445275120437145	0.198505375193262
1249	109151	2022	1	0	66.35839081	8.821537256	-1.561725944	1090.663696	38.87748671	0	12	8	2.22044604925031e-16	0.166343400142941	0.00907134916633368	0.0584715831030916
1250	109151	2022	2	0	63.3164072	4.788633108	-0.589001298	1090.663696	38.87748671	0	12	8	2.22044604925031e-16	0.197815933610512	0.0105384094640613	0.0694514476915246
1251	109151	2022	10	0	73.45627022	149.0184822	13.96827698	1090.663696	38.87748671	0	12	6	2.22044604925031e-16	0.55098861353607	0.0445275120437145	0.198505375193262
1252	109151	2022	11	0	71.25232124	64.13035488	9.704196215	1090.663696	38.87748671	0	12	5	2.22044604925031e-16	0.55098861353607	0.0445275120437145	0.198505375193262
1253	109151	2022	12	0	69.40276718	28.03153086	-1.453386873	1090.663696	38.87748671	0	12	7	2.22044604925031e-16	0.166343400142941	0.00907134916633368	0.0584715831030916
1254	109151	2023	1	0	69.92372131	28.28325033	-0.828126922	1090.663696	38.87748671	0	12	8	2.22044604925031e-16	0.197815933610512	0.0105384094640613	0.0694514476915246
1255	109151	2023	2	0	65.69721031	-0.13108556	1.508941144	1090.663696	38.87748671	0	12	8	2.22044604925031e-16	0.403123531653146	0.410785675048828	0.271303068900658
1256	109151	2023	10	0	74.45508003	35.3610239	15.44985127	1090.663696	38.87748671	0	12	6	2.22044604925031e-16	0.55098861353607	0.0445275120437145	0.198505375193262
1257	109151	2023	11	0	71.54387856	106.2972698	7.996265888	1090.663696	38.87748671	0	12	5	2.22044604925031e-16	0.55098861353607	0.0445275120437145	0.198505375193262
1258	109151	2023	12	0	77.87683868	107.0616379	2.472027659	1090.663696	38.87748671	0	12	7	2.22044604925031e-16	0.55098861353607	0.0445275120437145	0.198505375193262
1259	109151	2024	1	0	73.46729088	32.78946114	0.450538963	1090.663696	38.87748671	0	12	8	2.22044604925031e-16	0.267714977159943	0.0310560241341591	0.0995903337647006
1260	109151	2024	2	0	78.51740265	87.74559975	3.647678256	1090.663696	38.87748671	0	12	8	2.22044604925031e-16	0.55098861353607	0.0445275120437145	0.198505375193262
1261	109152	2021	10	0	75.39151382	51.59680653	15.57698655	779.1636505	41.37090302	0	12	5	2.22044604925031e-16	0.55098861353607	0.0445275120437145	0.198505375193262
1262	109152	2021	11	0	75.65719032	118.4658623	8.793623447	779.1636505	41.37090302	0	12	5	2.22044604925031e-16	0.55098861353607	0.0445275120437145	0.198505375193262
1263	109152	2021	12	0	69.34171104	17.47304106	2.094594121	779.1636505	41.37090302	0	12	7	2.22044604925031e-16	0.55098861353607	0.0445275120437145	0.198505375193262
1264	109152	2022	1	0	66.34337234	8.809223413	-1.537839979	779.1636505	41.37090302	0	12	8	2.22044604925031e-16	0.166343400142941	0.00907134916633368	0.0584715831030916
1265	109152	2022	2	0	63.29483891	4.803105116	-0.571358755	779.1636505	41.37090302	0	12	8	2.22044604925031e-16	0.197815933610512	0.0105384094640613	0.0694514476915246
1266	109152	2022	10	0	73.45561218	148.3192635	13.97533226	779.1636505	41.37090302	0	12	5	2.22044604925031e-16	0.55098861353607	0.0445275120437145	0.198505375193262
1267	109152	2022	11	0	71.2315731	63.21305656	9.719168901	779.1636505	41.37090302	0	12	5	2.22044604925031e-16	0.55098861353607	0.0445275120437145	0.198505375193262
1268	109152	2022	12	0	69.37828636	27.78261375	-1.424782366	779.1636505	41.37090302	0	12	7	2.22044604925031e-16	0.166343400142941	0.00907134916633368	0.0584715831030916
1269	109152	2023	1	0	69.89678192	28.05834579	-0.801186547	779.1636505	41.37090302	0	12	8	2.22044604925031e-16	0.197815933610512	0.0105384094640613	0.0694514476915246
1270	109152	2023	2	0	65.70851135	-0.133752124	1.51923877	779.1636505	41.37090302	0	12	8	2.22044604925031e-16	0.403123531653146	0.410785675048828	0.271303068900658
1271	109152	2023	10	0	74.45489883	34.89823055	15.45868015	779.1636505	41.37090302	0	12	5	2.22044604925031e-16	0.55098861353607	0.0445275120437145	0.198505375193262
1272	109152	2023	11	0	71.53257561	105.5295238	8.021344185	779.1636505	41.37090302	0	12	5	2.22044604925031e-16	0.55098861353607	0.0445275120437145	0.198505375193262
1273	109152	2023	12	0	77.89025497	107.4533844	2.499323189	779.1636505	41.37090302	0	12	7	2.22044604925031e-16	0.55098861353607	0.0445275120437145	0.198505375193262
1274	109152	2024	1	0	73.47026443	32.8079977	0.473536611	779.1636505	41.37090302	0	12	8	2.22044604925031e-16	0.267714977159943	0.0310560241341591	0.0995903337647006
1275	109152	2024	2	0	78.52081108	88.26508904	3.666132092	779.1636505	41.37090302	0	12	8	2.22044604925031e-16	0.55098861353607	0.0445275120437145	0.198505375193262
1276	109153	2021	10	0	75.39970207	51.29537678	15.58584571	779.2480469	44.32551479	0	12	5	2.22044604925031e-16	0.55098861353607	0.0445275120437145	0.198505375193262
1277	109153	2021	11	0	75.65673256	118.3450146	8.813762665	779.2480469	44.32551479	0	12	5	2.22044604925031e-16	0.55098861353607	0.0445275120437145	0.198505375193262
1278	109153	2021	12	0	69.36239243	17.43788052	2.118119538	779.2480469	44.32551479	0	12	7	2.22044604925031e-16	0.55098861353607	0.0445275120437145	0.198505375193262
1279	109153	2022	1	0	66.32231522	8.796367884	-1.513448179	779.2480469	44.32551479	0	12	6	2.22044604925031e-16	0.166343400142941	0.00907134916633368	0.0584715831030916
1280	109153	2022	2	0	63.27078819	4.817469001	-0.553518847	779.2480469	44.32551479	0	12	6	2.22044604925031e-16	0.197815933610512	0.0105384094640613	0.0694514476915246
1281	109153	2022	10	0	73.454319	147.5676003	13.98265433	779.2480469	44.32551479	0	12	5	2.22044604925031e-16	0.55098861353607	0.0445275120437145	0.198505375193262
1282	109153	2022	11	0	71.20807076	62.27412987	9.734777451	779.2480469	44.32551479	0	12	5	2.22044604925031e-16	0.55098861353607	0.0445275120437145	0.198505375193262
1283	109153	2022	12	0	69.34656525	27.5198226	-1.395700455	779.2480469	44.32551479	0	12	7	2.22044604925031e-16	0.166343400142941	0.00907134916633368	0.0584715831030916
1284	109153	2023	1	0	69.86463356	27.83274269	-0.773789927	779.2480469	44.32551479	0	12	6	2.22044604925031e-16	0.197815933610512	0.0105384094640613	0.0694514476915246
1285	109153	2023	2	0	65.71934128	-0.13605741	1.529770315	779.2480469	44.32551479	0	12	6	2.22044604925031e-16	0.403123531653146	0.410785675048828	0.271303068900658
1286	109153	2023	10	0	74.45173454	34.43358994	15.46789169	779.2480469	44.32551479	0	12	5	2.22044604925031e-16	0.55098861353607	0.0445275120437145	0.198505375193262
1287	109153	2023	11	0	71.51836967	104.725069	8.046585083	779.2480469	44.32551479	0	12	5	2.22044604925031e-16	0.55098861353607	0.0445275120437145	0.198505375193262
1288	109153	2023	12	0	77.89968491	107.8267784	2.526882529	779.2480469	44.32551479	0	12	7	2.22044604925031e-16	0.55098861353607	0.0445275120437145	0.198505375193262
1289	109153	2024	1	0	73.47034073	32.81612778	0.496713385	779.2480469	44.32551479	0	12	6	2.22044604925031e-16	0.267714977159943	0.0310560241341591	0.0995903337647006
1290	109153	2024	2	0	78.52277946	88.76489258	3.684834123	779.2480469	44.32551479	0	12	6	2.22044604925031e-16	0.55098861353607	0.0445275120437145	0.198505375193262
1291	109154	2021	10	0	75.4064045	50.98261356	15.59498072	766.3421631	39.11875439	0	12	4	2.22044604925031e-16	0.55098861353607	0.0445275120437145	0.198505375193262
1292	109154	2021	11	0	75.65325928	118.2105312	8.834399223	766.3421631	39.11875439	0	12	4	2.22044604925031e-16	0.55098861353607	0.0445275120437145	0.198505375193262
1293	109154	2021	12	0	69.37927055	17.39779854	2.142030776	766.3421631	39.11875439	0	12	4	2.22044604925031e-16	0.55098861353607	0.0445275120437145	0.198505375193262
1294	109154	2022	1	0	66.29586792	8.783476114	-1.488620609	766.3421631	39.11875439	0	12	5	2.22044604925031e-16	0.166343400142941	0.00907134916633368	0.0584715831030916
1295	109154	2022	2	0	63.24469662	4.831899643	-0.535521939	766.3421631	39.11875439	0	12	4	2.22044604925031e-16	0.197815933610512	0.0105384094640613	0.0694514476915246
1296	109154	2022	10	0	73.4523983	146.7677307	13.99022388	766.3421631	39.11875439	0	12	4	2.22044604925031e-16	0.55098861353607	0.0445275120437145	0.198505375193262
1297	109154	2022	11	0	71.18198586	61.31822491	9.750978231	766.3421631	39.11875439	0	12	4	2.22044604925031e-16	0.55098861353607	0.0445275120437145	0.198505375193262
1298	109154	2022	12	0	69.30794144	27.24525309	-1.366142958	766.3421631	39.11875439	0	12	4	2.22044604925031e-16	0.166343400142941	0.00907134916633368	0.0584715831030916
1299	109154	2023	1	0	69.82750893	27.60637188	-0.745998874	766.3421631	39.11875439	0	12	5	2.22044604925031e-16	0.197815933610512	0.0105384094640613	0.0694514476915246
1300	109154	2023	2	0	65.72973442	-0.137918722	1.540498167	766.3421631	39.11875439	0	12	4	2.22044604925031e-16	0.403123531653146	0.410785675048828	0.271303068900658
1301	109154	2023	10	0	74.44575882	33.97269154	15.47743344	766.3421631	39.11875439	0	12	4	2.22044604925031e-16	0.55098861353607	0.0445275120437145	0.198505375193262
1302	109154	2023	11	0	71.50146484	103.8902149	8.071938753	766.3421631	39.11875439	0	12	4	2.22044604925031e-16	0.55098861353607	0.0445275120437145	0.198505375193262
1303	109154	2023	12	0	77.90526962	108.1795216	2.554675996	766.3421631	39.11875439	0	12	4	2.22044604925031e-16	0.55098861353607	0.0445275120437145	0.198505375193262
1304	109154	2024	1	0	73.46770668	32.81456661	0.520034224	766.3421631	39.11875439	0	12	5	2.22044604925031e-16	0.419134673614602	0.0310560241341591	0.150063565916254
1305	109154	2024	2	0	78.52343941	89.23970032	3.703733921	766.3421631	39.11875439	0	12	4	2.22044604925031e-16	0.55098861353607	0.0445275120437145	0.198505375193262
1306	109155	2021	10	0	75.40940094	50.82384109	15.59961414	743.04422	38.10205173	0	12	5	2.22044604925031e-16	0.55098861353607	0.0445275120437145	0.198505375193262
1307	109155	2021	11	0	75.6507988	118.1403923	8.844835281	743.04422	38.10205173	0	12	5	2.22044604925031e-16	0.55098861353607	0.0445275120437145	0.198505375193262
1308	109155	2021	12	0	69.38677979	17.37661552	2.154079795	743.04422	38.10205173	0	12	7	2.22044604925031e-16	0.55098861353607	0.0445275120437145	0.198505375193262
1309	109155	2022	1	0	66.28137207	8.777078629	-1.476106048	743.04422	38.10205173	0	12	7	2.22044604925031e-16	0.166343400142941	0.00907134916633368	0.0584715831030916
1310	109155	2022	2	0	63.23119164	4.839152098	-0.52648893	743.04422	38.10205173	0	12	8	2.22044604925031e-16	0.197815933610512	0.0105384094640613	0.0694514476915246
1311	109155	2022	10	0	73.4512825	146.3562393	13.99406815	743.04422	38.10205173	0	12	5	2.22044604925031e-16	0.55098861353607	0.0445275120437145	0.198505375193262
1312	109155	2022	11	0	71.1683197	60.83657455	9.759221554	743.04422	38.10205173	0	12	5	2.22044604925031e-16	0.55098861353607	0.0445275120437145	0.198505375193262
1313	109155	2022	12	0	69.28694534	27.10527325	-1.351245761	743.04422	38.10205173	0	12	7	2.22044604925031e-16	0.166343400142941	0.00907134916633368	0.0584715831030916
1314	109155	2023	1	0	69.80773163	27.49298859	-0.732012004	743.04422	38.10205173	0	12	7	2.22044604925031e-16	0.197815933610512	0.0105384094640613	0.0694514476915246
1315	109155	2023	2	0	65.73482513	-0.138728738	1.545906782	743.04422	38.10205173	0	12	8	2.22044604925031e-16	0.403123531653146	0.410785675048828	0.271303068900658
1316	109155	2023	10	0	74.44208908	33.74381638	15.48228073	743.04422	38.10205173	0	12	5	2.4971802772607e-13	0.55098861353607	0.0445275120437145	0.198505375193345
1317	109155	2023	11	0	71.49236298	103.4659271	8.084638119	743.04422	38.10205173	0	12	5	2.22044604925031e-16	0.55098861353607	0.0445275120437145	0.198505375193262
1318	109155	2023	12	0	77.90711975	108.3504753	2.568627715	743.04422	38.10205173	0	12	7	2.22044604925031e-16	0.55098861353607	0.0445275120437145	0.198505375193262
1319	109155	2024	1	0	73.46573639	32.81145096	0.531726569	743.04422	38.10205173	0	12	7	2.22044604925031e-16	0.419134673614602	0.0323762856423855	0.150503653085663
1320	109155	2024	2	0	78.52345657	89.47025681	3.713227391	743.04422	38.10205173	0	12	8	2.22044604925031e-16	0.55098861353607	0.0445275120437145	0.198505375193262
1321	109156	2021	10	0	75.41174126	50.66179371	15.60436654	779.5011139	32.74815178	0	12	4	2.22044604925031e-16	0.55098861353607	0.0445275120437145	0.198505375193262
1322	109156	2021	11	0	75.64699936	118.0661755	8.855485439	779.5011139	32.74815178	0	12	4	2.22044604925031e-16	0.55098861353607	0.0445275120437145	0.198505375193262
1323	109156	2021	12	0	69.39250946	17.35346317	2.166304231	779.5011139	32.74815178	0	12	4	2.22044604925031e-16	0.55098861353607	0.0445275120437145	0.198505375193262
1324	109156	2022	1	0	66.26460266	8.770965099	-1.463418484	779.5011139	32.74815178	0	12	5	2.22044604925031e-16	0.166343400142941	0.00907134916633368	0.0584715831030916
1325	109156	2022	2	0	63.21695042	4.846549511	-0.517403051	779.5011139	32.74815178	0	12	4	2.22044604925031e-16	0.197815933610512	0.0105384094640613	0.0694514476915246
1326	109156	2022	10	0	73.44985771	145.9233894	13.99802327	779.5011139	32.74815178	0	12	4	2.22044604925031e-16	0.55098861353607	0.0445275120437145	0.198505375193262
1327	109156	2022	11	0	71.15347672	60.34946251	9.767731667	779.5011139	32.74815178	0	12	4	2.22044604925031e-16	0.55098861353607	0.0445275120437145	0.198505375193262
1328	109156	2022	12	0	69.26274681	26.96081448	-1.33611539	779.5011139	32.74815178	0	12	4	2.22044604925031e-16	0.166343400142941	0.00907134916633368	0.0584715831030916
1329	109156	2023	1	0	69.7856369	27.37920618	-0.717868045	779.5011139	32.74815178	0	12	5	2.22044604925031e-16	0.197815933610512	0.0105384094640613	0.0694514476915246
1330	109156	2023	2	0	65.73971939	-0.139263976	1.551389486	779.5011139	32.74815178	0	12	4	2.22044604925031e-16	0.403123531653146	0.410785675048828	0.271303068900658
1331	109156	2023	10	0	74.43712807	33.52018929	15.48726058	779.5011139	32.74815178	0	12	4	1.46238841303029e-13	0.55098861353607	0.0445275120437145	0.19850537519331
1332	109156	2023	11	0	71.48205185	103.0304985	8.097362995	779.5011139	32.74815178	0	12	4	2.22044604925031e-16	0.55098861353607	0.0445275120437145	0.198505375193262
1333	109156	2023	12	0	77.90714455	108.5098209	2.582676291	779.5011139	32.74815178	0	12	4	2.22044604925031e-16	0.55098861353607	0.0445275120437145	0.198505375193262
1334	109156	2024	1	0	73.46253204	32.80400848	0.54346852	779.5011139	32.74815178	0	12	5	2.22044604925031e-16	0.298429279912005	0.0323762856423855	0.110268521851464
1335	109156	2024	2	0	78.52290344	89.68523598	3.722788036	779.5011139	32.74815178	0	12	4	2.22044604925031e-16	0.55098861353607	0.0445275120437145	0.198505375193262
1336	109157	2021	10	0	75.41581535	50.33568478	15.61398101	623.6751251	25.20034981	0	12	5	1.24531055197945e-11	0.55098861353607	0.0445275120437145	0.198505375197413
1337	109157	2021	11	0	75.63816452	117.9150867	8.876978874	623.6751251	25.20034981	0	12	6	2.22044604925031e-16	0.55098861353607	0.0445275120437145	0.198505375193262
1338	109157	2021	12	0	69.40226555	17.30546618	2.190917432	623.6751251	25.20034981	0	12	7	5.5018554516938e-12	0.55098861353607	0.0445275120437145	0.198505375195096
1339	109157	2022	1	0	66.2290287	8.759169579	-1.437895	623.6751251	25.20034981	0	12	7	3.83069227604082e-12	0.166343400142941	0.00907134916633368	0.0584715831043684
1340	109157	2022	2	0	63.1878891	4.861550689	-0.499192223	623.6751251	25.20034981	0	12	8	9.43752292136791e-12	0.197815933610512	0.0105384094640613	0.0694514476946704
1341	109157	2022	10	0	73.44670677	145.0378761	14.00603652	623.6751251	25.20034981	0	12	5	2.22044604925031e-16	0.55098861353607	0.0445275120437145	0.198505375193262
1342	109157	2022	11	0	71.1226902	59.37150097	9.785000801	623.6751251	25.20034981	0	12	6	2.22044604925031e-16	0.55098861353607	0.0445275120437145	0.198505375193262
1343	109157	2022	12	0	69.2113018	26.66825533	-1.305627286	623.6751251	25.20034981	0	12	7	1.59029418400892e-13	0.166343400142941	0.00907134916633368	0.0584715831031445
1344	109157	2023	1	0	69.73924255	27.15126133	-0.689445615	623.6751251	25.20034981	0	12	7	2.03818840672716e-13	0.197815933610512	0.0105384094640613	0.0694514476915925
1345	109157	2023	2	0	65.74933243	-0.140030634	1.562415749	623.6751251	25.20034981	0	12	8	8.27071222881796e-11	0.403123531653146	0.410785675048828	0.271303068928227
1346	109157	2023	10	0	74.42598534	33.07986546	15.49733448	623.6751251	25.20034981	0	12	5	3.08783014978695e-10	0.55098861353607	0.0445275120437145	0.198505375296189
1347	109157	2023	11	0	71.46030045	102.1507587	8.122821331	623.6751251	25.20034981	0	12	6	2.22044604925031e-16	0.55098861353607	0.0445275120437145	0.198505375193262
1348	109157	2023	12	0	77.90544701	108.8163662	2.610858023	623.6751251	25.20034981	0	12	7	2.22044604925031e-16	0.55098861353607	0.0445275120437145	0.198505375193262
1349	109157	2024	1	0	73.45497322	32.78513527	0.56698972	623.6751251	25.20034981	0	12	7	1.67126964725452e-13	0.298429279912005	0.0323762856423855	0.110268521851519
1350	109157	2024	2	0	78.52127838	90.09820938	3.741959393	623.6751251	25.20034981	0	12	8	2.22044604925031e-16	0.55098861353607	0.0445275120437145	0.198505375193262
1351	109158	2021	10	0	75.41871834	50.00660515	15.62380481	536.2784882	24.77844286	0.2	12	5	5.39849896202038e-10	0.55098861353607	0.0445275120437145	0.198505375373212
1352	109158	2021	11	0	75.6269474	117.7598476	8.898840189	536.2784882	24.77844286	0.2	12	6	2.22044604925031e-16	0.55098861353607	0.0445275120437145	0.198505375193262
1353	109158	2021	12	0	69.40869713	17.2543354	2.215848863	536.2784882	24.77844286	0.2	12	7	2.27753574135995e-10	0.55098861353607	0.0445275120437145	0.198505375269179
1354	109158	2022	1	0	66.18959618	8.748349428	-1.41209653	536.2784882	24.77844286	0.2	12	8	1.43607941886385e-10	0.166343400142941	0.00907134916633368	0.0584715831509608
1355	109158	2022	2	0	63.15780449	4.877017736	-0.480915174	536.2784882	24.77844286	0.2	12	8	3.83370236067465e-10	0.197815933610512	0.0153689123690128	0.0710616154542985
1356	109158	2022	10	0	73.44295692	144.1141319	14.01424861	536.2784882	24.77844286	0.2	12	5	2.22044604925031e-16	0.55098861353607	0.0445275120437145	0.198505375193262
1357	109158	2022	11	0	71.08976555	58.38760757	9.802751303	536.2784882	24.77844286	0.2	12	6	4.0599208729176e-12	0.55098861353607	0.0445275120437145	0.198505375194615
1358	109158	2022	12	0	69.15392876	26.3691926	-1.274692178	536.2784882	24.77844286	0.2	12	7	6.89458513869177e-12	0.166343400142941	0.00907134916633368	0.0584715831053897
1359	109158	2023	1	0	69.68855476	26.92259789	-0.66077432	536.2784882	24.77844286	0.2	12	8	7.97471295809611e-12	0.197815933610512	0.0105384094640613	0.0694514476941828
1360	109158	2023	2	0	65.75860786	-0.140164301	1.573552221	536.2784882	24.77844286	0.2	12	8	3.3679112742889e-09	0.429524908978569	0.410785675048828	0.28010352913177
1361	109158	2023	10	0	74.41246796	32.65471268	15.50762177	536.2784882	24.77844286	0.2	12	5	1.36237894104426e-08	0.55098861353607	0.0445275120437145	0.198505379734525
1362	109158	2023	11	1	71.43637276	101.255228	8.148282766	536.2784882	24.77844286	0.2	12	6	2.22044604925031e-16	0.55098861353607	0.0445275120437145	0.198505375193262
1363	109158	2023	12	1	77.90032005	109.0983067	2.639197171	536.2784882	24.77844286	0.2	12	7	2.22044604925031e-16	0.55098861353607	0.0445275120437145	0.198505375193262
1364	109158	2024	1	0	73.44518852	32.75862789	0.590574831	536.2784882	24.77844286	0.2	12	8	6.29143990215447e-12	0.298429279912005	0.0323762856423855	0.110268521853561
1365	109158	2024	2	0	78.5186615	90.47623253	3.761216283	536.2784882	24.77844286	0.2	12	8	2.22044604925031e-16	0.55098861353607	0.0445275120437145	0.198505375193262
1366	109376	2021	10	0	75.06138229	16.41697836	16.99157619	155.7305007	26.50367594	0.181818182	12	4	0.80423532174902	0.55098861353607	0.0445275120437145	0.466583815776268
1367	109376	2021	11	0	73.86658287	68.48799896	10.29987526	155.7305007	26.50367594	0.181818182	12	5	5.38387377364881e-06	0.55098861353607	0.0445275120437145	0.198507169817853
1368	109376	2021	12	0	71.46885872	10.56347966	4.163536668	155.7305007	26.50367594	0.181818182	12	6	0.0148526989976204	0.55098861353607	0.0445275120437145	0.203456274859135
1369	109376	2022	1	0	66.76916504	4.101876855	1.397125065	155.7305007	26.50367594	0.181818182	12	4	0.0112793279788087	0.332197679699491	0.0425291061401367	0.128668704606146
1370	109376	2022	2	0	62.60859203	3.523925126	1.654355317	155.7305007	26.50367594	0.181818182	12	3	0.0114813263214178	0.382265000178282	0.0425291061401367	0.145425144213279
1371	109376	2022	10	0	70.96261787	32.15145445	15.46905541	155.7305007	26.50367594	0.181818182	12	4	0.0638477564675888	0.55098861353607	0.0445275120437145	0.219787960682458
1372	109376	2022	11	0	72.48937225	33.22801399	11.50982237	155.7305007	26.50367594	0.181818182	12	5	0.0080610649747894	0.55098861353607	0.0445275120437145	0.201192396851525
1373	109376	2022	12	0	71.13668823	24.26313353	1.919361055	155.7305007	26.50367594	0.181818182	12	6	0.000344261384244866	0.592846288575926	0.0445275120437145	0.212572687334629
1374	109376	2023	1	0	71.92321014	48.03161049	2.044326782	155.7305007	26.50367594	0.181818182	12	4	4.64457823636114e-06	0.55098861353607	0.0445275120437145	0.198506923386007
1375	109376	2023	2	0	69.00017929	30.26341963	3.569577575	155.7305007	26.50367594	0.181818182	12	3	0.000269445211051773	0.55098861353607	0.0445275120437145	0.198595190263612
1376	109376	2023	10	0	73.71539688	5.716130614	16.64339638	155.7305007	26.50367594	0.181818182	12	4	0.961368124095107	0.55098861353607	0.0445275120437145	0.518961416558297
1377	109376	2023	11	0	72.57338333	79.15153503	10.49841428	155.7305007	26.50367594	0.181818182	12	5	6.83941275527607e-07	0.55098861353607	0.0445275120437145	0.198505603173687
1378	109376	2023	12	0	79.03082275	63.87835121	5.290839791	155.7305007	26.50367594	0.181818182	12	6	1.50913226663182e-06	0.55098861353607	0.0445275120437145	0.19850587823735
1379	109376	2024	1	0	75.36194992	52.41264439	3.422481298	155.7305007	26.50367594	0.181818182	12	4	5.04819178425845e-06	0.55098861353607	0.0445275120437145	0.198507057923856
1380	109376	2024	2	0	80.0941143	118.3495827	6.124180079	155.7305007	26.50367594	0.181818182	12	3	8.41410501444709e-11	0.55098861353607	0.0445275120437145	0.198505375221309
1381	109377	2021	10	0	75.0667572	16.4281292	16.99136257	65.73001575	23.92078161	0.583333333	12	4	0.996198464786949	0.55098861353607	0.0485275983810425	0.531904892234687
1382	109377	2021	11	0	73.87416077	68.56641388	10.29386282	65.73001575	23.92078161	0.583333333	12	5	0.000337960881884368	0.55098861353607	0.0485275983810425	0.199951390932999
1383	109377	2021	12	0	71.47818756	10.48209047	4.162825823	65.73001575	23.92078161	0.583333333	12	6	0.494730598429469	0.55098861353607	0.0485275983810425	0.364748936782194
1384	109377	2022	1	0	66.80737305	4.104980946	1.404072464	65.73001575	23.92078161	0.583333333	12	3	0.444723727665482	0.332197679699491	0.0460598357021809	0.274327081022385
1385	109377	2022	2	0	62.61144066	3.495291948	1.662475467	65.73001575	23.92078161	0.583333333	12	3	0.428416425762424	0.382265000178282	0.0427319556474686	0.284471127196058
1386	109377	2022	10	0	70.96027756	31.95216084	15.47351265	65.73001575	23.92078161	0.583333333	12	4	0.819469407228255	0.55098861353607	0.0485275983810425	0.472995206381789
1387	109377	2022	11	0	72.53030777	33.25769043	11.50798988	65.73001575	23.92078161	0.583333333	12	5	0.341009822194051	0.55098861353607	0.0485275983810425	0.313508678037055
1388	109377	2022	12	0	71.19153595	24.29348278	1.928360462	65.73001575	23.92078161	0.583333333	12	6	0.0215893987283711	0.592846288575926	0.0485275983810425	0.220987761895113
1389	109377	2023	1	0	71.9673996	48.38308525	2.050222754	65.73001575	23.92078161	0.583333333	12	3	0.000304691070991512	0.55098861353607	0.0485275983810425	0.199940300996035
1390	109377	2023	2	0	69.01284409	30.39259148	3.580608606	65.73001575	23.92078161	0.583333333	12	3	0.0166246388466162	0.55098861353607	0.0485275983810425	0.20538028358791
1391	109377	2023	10	0	73.72668839	5.685726166	16.64168262	65.73001575	23.92078161	0.583333333	12	4	0.99937528590497	0.55098861353607	0.0485275983810425	0.532963832607361
1392	109377	2023	11	0	72.58385468	79.27457047	10.50347328	65.73001575	23.92078161	0.583333333	12	5	4.28171710443633e-05	0.55098861353607	0.0485275983810425	0.199853009696052
1393	109377	2023	12	0	79.02296829	63.88263512	5.300719738	65.73001575	23.92078161	0.583333333	12	6	9.67670261696013e-05	0.55098861353607	0.0485275983810425	0.199870992981094
1394	109377	2024	1	0	75.35543442	52.36314583	3.433053851	65.73001575	23.92078161	0.583333333	12	3	0.00035736357833021	0.55098861353607	0.0485275983810425	0.199957858498481
1395	109377	2024	2	0	80.08277512	118.7124138	6.134336948	65.73001575	23.92078161	0.583333333	12	3	5.03319878366787e-09	0.55098861353607	0.0485275983810425	0.199838738983437
1396	109378	2021	10	0	75.07148361	16.43006849	16.99170113	6.418019772	24.106318	1	12	0	0.9997685093348	0.55098861353607	0.0349629931151867	0.528573371995352
1397	109378	2021	11	0	73.88025665	68.63711929	10.28881454	6.418019772	24.106318	1	12	0	0.00595502260163312	0.55098861353607	0.0349629931151867	0.197302209750963
1398	109378	2021	12	0	71.48593903	10.404145	4.163120747	6.418019772	24.106318	1	12	0	0.951362596178343	0.55098861353607	0.0349629931151867	0.512438067609867
1399	109378	2022	1	0	66.84430695	4.109287858	1.411747336	6.418019772	24.106318	1	12	0	0.923956678817567	0.332197679699491	0.0336852893233299	0.429946549280129
1400	109378	2022	2	0	62.61402988	3.467147946	1.671048194	6.418019772	24.106318	1	12	0	0.919475102000247	0.382265000178282	0.0312222111970186	0.444320771125182
1401	109378	2022	10	0	70.95756531	31.7535634	15.47828078	6.418019772	24.106318	1	12	0	0.987325515699261	0.55098861353607	0.0349629931151867	0.524425707450173
1402	109378	2022	11	0	72.56953621	33.2939291	11.50683665	6.418019772	24.106318	1	12	0	0.902642901273002	0.55098861353607	0.0349629931151867	0.496198169308086
1403	109378	2022	12	0	71.24198914	24.31919003	1.938006341	6.418019772	24.106318	1	12	0	0.303336645035893	0.592846288575926	0.0349629931151867	0.310381975575669
1404	109378	2023	1	0	72.00849342	48.72949791	2.056724429	6.418019772	24.106318	1	12	0	0.00430765583299446	0.55098861353607	0.0349629931151867	0.19675308749475
1405	109378	2023	2	0	69.02510643	30.52477598	3.591896772	6.418019772	24.106318	1	12	0	0.200119398589609	0.55098861353607	0.0349629931151867	0.262023668413622
1406	109378	2023	10	0	73.73604393	5.65906775	16.64047098	6.418019772	24.106318	1	12	0	0.999962265928263	0.55098861353607	0.0349629931151867	0.528637957526507
1407	109378	2023	11	0	72.59247589	79.39920998	10.50895977	6.418019772	24.106318	1	12	0	0.000754336112039412	0.55098861353607	0.0349629931151867	0.195568647587765
1408	109378	2023	12	0	79.01343918	63.90027046	5.311003327	6.418019772	24.106318	1	12	0	0.00190111372672263	0.55098861353607	0.0349629931151867	0.19595090679266
1409	109378	2024	1	0	75.34756851	52.32651138	3.44394213	6.418019772	24.106318	1	12	0	0.00542745620385628	0.55098861353607	0.0349629931151867	0.197126354285038
1410	109378	2024	2	0	80.07094002	119.0879478	6.14467454	6.418019772	24.106318	1	12	0	7.08976336005195e-08	0.55098861353607	0.0349629931151867	0.19531722584963
1411	109379	2021	10	0	75.08025742	16.42379522	16.99298382	0	23.81162167	1	12	0	0.999831083483163	0.55098861353607	0.0329231731593609	0.527914290059531
1412	109379	2021	11	0	73.89084816	68.76929092	10.27977204	0	23.81162167	1	12	0	0.00789114044582084	0.55098861353607	0.0329231731593609	0.197267642380417
1413	109379	2021	12	0	71.49970055	10.25187516	4.16481483	0	23.81162167	1	12	0	0.965025729405853	0.55098861353607	0.0329231731593609	0.516312505367095
1414	109379	2022	1	0	66.91665459	4.119114757	1.427909881	0	23.81162167	1	12	0	0.943824660720825	0.332197679699491	0.0317175649106503	0.435913301776989
1415	109379	2022	2	0	62.61881542	3.411315799	1.688699931	0	23.81162167	1	12	0	0.940909174844511	0.382265000178282	0.0293940026313066	0.450856059218033
1416	109379	2022	10	0	70.95172882	31.35688257	15.48815489	0	23.81162167	1	12	0	0.991416881294463	0.55098861353607	0.0329231731593609	0.525109555996632
1417	109379	2022	11	0	72.64611435	33.3737154	11.50527239	0	23.81162167	1	12	0	0.926157245857762	0.55098861353607	0.0329231731593609	0.503356344184398
1418	109379	2022	12	0	71.33799934	24.36537218	1.958015472	0	23.81162167	1	12	0	0.375016635756499	0.592846288575926	0.0329231731593609	0.333595365830595
1419	109379	2023	1	0	72.08727074	49.41733456	2.070394576	0	23.81162167	1	12	0	0.00521504976769674	0.55098861353607	0.0329231731593609	0.196375612154376
1420	109379	2023	2	0	69.04916191	30.79261875	3.614760637	0	23.81162167	1	12	0	0.247553916234008	0.55098861353607	0.0329231731593609	0.277155234309813
1421	109379	2023	10	0	73.75265884	5.609850287	16.63859558	0	23.81162167	1	12	0	0.999972668780467	0.55098861353607	0.0329231731593609	0.527961485158633
1422	109379	2023	11	0	72.60775566	79.65038681	10.52038932	0	23.81162167	1	12	0	0.000988722189525411	0.55098861353607	0.0329231731593609	0.194966836294985
1423	109379	2023	12	0	78.99261856	63.94968891	5.332007051	0	23.81162167	1	12	0	0.00259515105419015	0.55098861353607	0.0329231731593609	0.195502312583207
1424	109379	2024	1	0	75.33038521	52.26745319	3.466061652	0	23.81162167	1	12	0	0.00756132004132311	0.55098861353607	0.0329231731593609	0.197157702245585
1425	109379	2024	2	0	80.04675865	119.8540382	6.165543079	0	23.81162167	1	12	0	8.42718684136799e-08	0.55098861353607	0.0329231731593609	0.194637290322433
1426	109380	2021	10	0	75.08762932	16.39634848	16.99553299	0	23.75340891	1	12	0	0.999833811736775	0.55098861353607	0.0329231731593609	0.527915199477402
1427	109380	2021	11	0	73.89810944	68.88145256	10.27293015	0	23.75340891	1	12	0	0.00777174813385026	0.55098861353607	0.0329231731593609	0.197227844943094
1428	109380	2021	12	0	71.50981331	10.10703635	4.168817043	0	23.75340891	1	12	0	0.966348802530412	0.55098861353607	0.0329231731593609	0.516753529741948
1429	109380	2022	1	0	66.98570633	4.131404877	1.445783287	0	23.75340891	1	12	0	0.944911610946618	0.332197679699491	0.0317175649106503	0.43627561851892
1430	109380	2022	2	0	62.62267399	3.356385291	1.707418084	0	23.75340891	1	12	0	0.94251654830492	0.382265000178282	0.0293940026313066	0.451391850371503
1431	109380	2022	10	0	70.94503975	30.96106339	15.49873185	0	23.75340891	1	12	0	0.992153828188165	0.55098861353607	0.0329231731593609	0.525355204961199
1432	109380	2022	11	0	72.71875572	33.46888447	11.50525713	0	23.75340891	1	12	0	0.925891823642361	0.55098861353607	0.0329231731593609	0.503267870112597
1433	109380	2022	12	0	71.42373085	24.40053225	1.979532182	0	23.75340891	1	12	0	0.379547949234557	0.55098861353607	0.0329231731593609	0.321153245309996
1434	109380	2023	1	0	72.15891075	50.09518337	2.085461557	0	23.75340891	1	12	0	0.00467728011730386	0.55098861353607	0.0329231731593609	0.196196355604245
1435	109380	2023	2	0	69.07220268	31.06789112	3.638230979	0	23.75340891	1	12	0	0.241843510575566	0.55098861353607	0.0329231731593609	0.275251765756999
1436	109380	2023	10	0	73.76491165	5.569204926	16.63786268	0	23.75340891	1	12	0	0.999973145387989	0.55098861353607	0.0329231731593609	0.527961644027807
1437	109380	2023	11	0	72.61899185	79.90563965	10.53276134	0	23.75340891	1	12	0	0.00095632717071538	0.55098861353607	0.0329231731593609	0.194956037955382
1438	109380	2023	12	0	78.96818352	64.02812958	5.353917599	0	23.75340891	1	12	0	0.00260274254634776	0.55098861353607	0.0329231731593609	0.195504843080593
1439	109380	2024	1	0	75.31020355	52.23814678	3.488895714	0	23.75340891	1	12	0	0.00774787813063817	0.55098861353607	0.0329231731593609	0.197219888275356
1440	109380	2024	2	0	80.0215416	120.6523438	6.186811805	0	23.75340891	1	12	0	7.34945751128384e-08	0.55098861353607	0.0329231731593609	0.194637286730002
1441	109381	2021	10	0	75.09095383	16.3771143	16.99713802	15.17837203	33.17418909	1	12	0	0.998631624462282	0.55098861353607	0.0349629931151867	0.52819441037118
1442	109381	2021	11	0	73.90087509	68.93214798	10.27008247	15.17837203	33.17418909	1	12	0	0.000934384349282343	0.55098861353607	0.0349629931151867	0.195628663666846
1443	109381	2021	12	0	71.51391602	10.03652191	4.171420097	15.17837203	33.17418909	1	12	0	0.778766439095855	0.55098861353607	0.0349629931151867	0.454906015249037
1444	109381	2022	1	0	67.01934433	4.138175011	1.455169022	15.17837203	33.17418909	1	12	0	0.675621931953836	0.332197679699491	0.0336852893233299	0.347168300325552
1445	109381	2022	2	0	62.62433624	3.329142928	1.717057228	15.17837203	33.17418909	1	12	0	0.666626543364525	0.382265000178282	0.0312222111970186	0.360037918246608
1446	109381	2022	10	0	70.94147491	30.7633276	15.50420284	15.17837203	33.17418909	1	12	0	0.940829697121475	0.55098861353607	0.0349629931151867	0.508927101257577
1447	109381	2022	11	0	72.75404739	33.52050591	11.5056529	15.17837203	33.17418909	1	12	0	0.599606858948184	0.55098861353607	0.0349629931151867	0.395186155199813
1448	109381	2022	12	0	71.46390533	24.4152174	1.990685642	15.17837203	33.17418909	1	12	0	0.0691335403427668	0.55098861353607	0.0349629931151867	0.218361715664675
1449	109381	2023	1	0	72.19286728	50.4316082	2.093360066	15.17837203	33.17418909	1	12	0	0.00053467407072724	0.55098861353607	0.0349629931151867	0.195495426907328
1450	109381	2023	2	0	69.08345032	31.20750523	3.650125623	15.17837203	33.17418909	1	12	0	0.0363624053053265	0.55098861353607	0.0349629931151867	0.207438003985528
1451	109381	2023	10	0	73.76990509	5.551118612	16.63779354	15.17837203	33.17418909	1	12	0	0.999778455229731	0.55098861353607	0.0349629931151867	0.528576687293663
1452	109381	2023	11	0	72.62356949	80.03435516	10.53919029	15.17837203	33.17418909	1	12	0	0.00011310257190336	0.55098861353607	0.0349629931151867	0.195354903074387
1453	109381	2023	12	0	78.95503998	64.07478714	5.365108013	15.17837203	33.17418909	1	12	0	0.000313524502968054	0.55098861353607	0.0349629931151867	0.195421710384742
1454	109381	2024	1	0	75.29933929	52.23126411	3.500498533	15.17837203	33.17418909	1	12	0	0.000947670669879399	0.55098861353607	0.0349629931151867	0.195633092440379
1455	109381	2024	2	0	80.00867081	121.0600929	6.197549582	15.17837203	33.17418909	1	12	0	8.2346691419217e-09	0.55098861353607	0.0349629931151867	0.195317204961975
1456	109382	2021	10	0	75.0935154	16.3461175	16.99945688	99.99297202	44.35739136	0.272727273	12	4	0.718234179862826	0.55098861353607	0.0445275120437145	0.43791676848087
1457	109382	2021	11	0	73.90177345	68.97059631	10.26847196	99.99297202	44.35739136	0.272727273	12	5	2.94445057246788e-06	0.55098861353607	0.0445275120437145	0.198506356676786
1458	109382	2021	12	0	71.51593971	9.970021963	4.175323725	99.99297202	44.35739136	0.272727273	12	5	0.0112142443303964	0.55098861353607	0.0445275120437145	0.202243456636727
1459	109382	2022	1	0	67.05094528	4.146270156	1.4655357	99.99297202	44.35739136	0.272727273	12	0	0.010237976989425	0.332197679699491	0.030633457005024	0.124356371231313
1460	109382	2022	2	0	62.62531757	3.302369177	1.727308631	99.99297202	44.35739136	0.272727273	12	1	0.00904865536154476	0.382265000178282	0.0381135046482086	0.143142386729345
1461	109382	2022	10	0	70.93743515	30.56580257	15.51006651	99.99297202	44.35739136	0.272727273	12	4	0.0543101594791631	0.55098861353607	0.0445275120437145	0.216608761686316
1462	109382	2022	11	0	72.78709793	33.58094883	11.50692129	99.99297202	44.35739136	0.272727273	12	5	0.00469042332109476	0.55098861353607	0.0445275120437145	0.200068849633627
1463	109382	2022	12	0	71.49820328	24.42362022	2.002702147	99.99297202	44.35739136	0.272727273	12	5	0.000237290529081645	0.55098861353607	0.0445275120437145	0.198584472036289
1464	109382	2023	1	0	72.22278786	50.76289845	2.102053344	99.99297202	44.35739136	0.272727273	12	0	2.49322421870407e-06	0.55098861353607	0.0320433527231216	0.194344819827804
1465	109382	2023	2	0	69.09407616	31.35157013	3.662371457	99.99297202	44.35739136	0.272727273	12	1	0.000166961251379025	0.55098861353607	0.0445275120437145	0.198561028943721
1466	109382	2023	10	0	73.77245903	5.537895918	16.63836527	99.99297202	44.35739136	0.272727273	12	4	0.940100688539978	0.55098861353607	0.0445275120437145	0.511872271373254
1467	109382	2023	11	0	72.62594986	80.16548157	10.54613495	99.99297202	44.35739136	0.272727273	12	5	3.51296239293695e-07	0.55098861353607	0.0445275120437145	0.198505492292008
1468	109382	2023	12	0	78.93996048	64.13692951	5.376803041	99.99297202	44.35739136	0.272727273	12	5	9.88122840719946e-07	0.55098861353607	0.0445275120437145	0.198505704567542
1469	109382	2024	1	0	75.28683281	52.24118233	3.51250267	99.99297202	44.35739136	0.272727273	12	0	4.69757011935174e-06	0.55098861353607	0.0320433527231216	0.19434555460977
1470	109382	2024	2	0	79.99526215	121.4869175	6.208508134	99.99297202	44.35739136	0.272727273	12	1	3.44166093691888e-11	0.55098861353607	0.0445275120437145	0.198505375204734
1471	109762	2021	10	0	75.38742574	51.94862366	15.56496461	623.2026825	65.76301956	0	12	5	2.22044604925031e-16	0.55098861353607	0.0445275120437145	0.198505375193262
1472	109762	2021	11	0	75.66978963	118.655899	8.767020861	623.2026825	65.76301956	0	12	5	2.22044604925031e-16	0.55098861353607	0.0445275120437145	0.198505375193262
1473	109762	2021	12	0	69.32716624	17.51682599	2.063718319	623.2026825	65.76301956	0	12	7	2.22044604925031e-16	0.55098861353607	0.0445275120437145	0.198505375193262
1474	109762	2022	1	0	66.37327067	8.815957069	-1.568847656	623.2026825	65.76301956	0	12	7	2.22044604925031e-16	0.166343400142941	0.00907134916633368	0.0584715831030916
1475	109762	2022	2	0	63.31935374	4.78575627	-0.593498091	623.2026825	65.76301956	0	12	7	2.22044604925031e-16	0.197815933610512	0.0105384094640613	0.0694514476915246
1476	109762	2022	10	0	73.45992279	149.2621511	13.96609815	623.2026825	65.76301956	0	12	5	2.22044604925031e-16	0.55098861353607	0.0445275120437145	0.198505375193262
1477	109762	2022	11	0	71.26352183	64.28917821	9.698764165	623.2026825	65.76301956	0	12	5	2.22044604925031e-16	0.55098861353607	0.0445275120437145	0.198505375193262
1478	109762	2022	12	0	69.43188477	28.0958519	-1.462909063	623.2026825	65.76301956	0	12	7	2.22044604925031e-16	0.166343400142941	0.00907134916633368	0.0584715831030916
1479	109762	2023	1	0	69.94071452	28.33091799	-0.835647146	623.2026825	65.76301956	0	12	7	2.22044604925031e-16	0.197815933610512	0.0105384094640613	0.0694514476915246
1480	109762	2023	2	0	65.6904068	-0.128008043	1.506614089	623.2026825	65.76301956	0	12	7	1.49172833365518e-13	0.403123531653146	0.410785675048828	0.271303068900708
1481	109762	2023	10	0	74.46638997	35.41872533	15.44578997	623.2026825	65.76301956	0	12	5	3.2798909536698e-13	0.55098861353607	0.0445275120437145	0.198505375193371
1482	109762	2023	11	0	71.55318197	106.4797567	7.990368525	623.2026825	65.76301956	0	12	5	2.22044604925031e-16	0.55098861353607	0.0445275120437145	0.198505375193262
1483	109762	2023	12	0	77.88415527	107.0729523	2.465523561	623.2026825	65.76301956	0	12	7	2.22044604925031e-16	0.55098861353607	0.0445275120437145	0.198505375193262
1484	109762	2024	1	0	73.47481791	32.81594976	0.444882373	623.2026825	65.76301956	0	12	7	2.22044604925031e-16	0.267714977159943	0.0310560241341591	0.0995903337647006
1485	109762	2024	2	0	78.5206248	87.75088755	3.64440465	623.2026825	65.76301956	0	12	7	2.22044604925031e-16	0.55098861353607	0.0445275120437145	0.198505375193262
1486	109763	2021	10	0	75.39738464	51.66073608	15.5734911	623.2702179	59.89633656	0	12	4	2.22044604925031e-16	0.55098861353607	0.0445275120437145	0.198505375193262
1487	109763	2021	11	0	75.67290751	118.5512314	8.78657945	623.2702179	59.89633656	0	12	5	2.22044604925031e-16	0.55098861353607	0.0445275120437145	0.198505375193262
1488	109763	2021	12	0	69.3523407	17.48733584	2.086799542	623.2702179	59.89633656	0	12	5	2.22044604925031e-16	0.55098861353607	0.0445275120437145	0.198505375193262
1489	109763	2022	1	0	66.35852559	8.803319613	-1.544965982	623.2702179	59.89633656	0	12	5	2.22044604925031e-16	0.166343400142941	0.00907134916633368	0.0584715831030916
1490	109763	2022	2	0	63.29769643	4.800058842	-0.575842738	623.2702179	59.89633656	0	12	5	2.22044604925031e-16	0.197815933610512	0.0105384094640613	0.0694514476915246
1491	109763	2022	10	0	73.45936076	148.5677795	13.9731226	623.2702179	59.89633656	0	12	4	2.22044604925031e-16	0.55098861353607	0.0445275120437145	0.198505375193262
1492	109763	2022	11	0	71.24302419	63.36895752	9.713674863	623.2702179	59.89633656	0	12	5	2.22044604925031e-16	0.55098861353607	0.0445275120437145	0.198505375193262
1493	109763	2022	12	0	69.40810649	27.84631411	-1.434358319	623.2702179	59.89633656	0	12	5	2.22044604925031e-16	0.166343400142941	0.00907134916633368	0.0584715831030916
1494	109763	2023	1	0	69.91431427	28.10592016	-0.808710337	623.2702179	59.89633656	0	12	5	2.22044604925031e-16	0.197815933610512	0.0105384094640613	0.0694514476915246
1495	109763	2023	2	0	65.70173136	-0.130812697	1.516909679	623.2702179	59.89633656	0	12	5	4.50301581162166e-13	0.403123531653146	0.410785675048828	0.271303068900808
1496	109763	2023	10	0	74.46655782	34.95044708	15.45460637	623.2702179	59.89633656	0	12	4	9.90307562016831e-13	0.55098861353607	0.0445275120437145	0.198505375193592
1497	109763	2023	11	0	71.54214732	105.7103348	8.015477816	623.2702179	59.89633656	0	12	5	2.22044604925031e-16	0.55098861353607	0.0445275120437145	0.198505375193262
1498	109763	2023	12	0	77.89810181	107.4706395	2.492818673	623.2702179	59.89633656	0	12	5	2.22044604925031e-16	0.55098861353607	0.0445275120437145	0.198505375193262
1499	109763	2024	1	0	73.47805786	32.83514277	0.467892408	623.2702179	59.89633656	0	12	5	2.22044604925031e-16	0.267714977159943	0.0310560241341591	0.0995903337647006
1500	109763	2024	2	0	78.52412669	88.27935028	3.662869215	623.2702179	59.89633656	0	12	5	2.22044604925031e-16	0.55098861353607	0.0445275120437145	0.198505375193262
1501	109764	2021	10	0	75.41809082	51.49371719	15.57521534	623.3377075	49.01997757	0	12	4	2.53537233493711e-13	0.55098861353607	0.0445275120437145	0.198505375193346
1502	109764	2021	11	0	75.70545197	118.608963	8.792368889	623.3377075	49.01997757	0	12	5	2.22044604925031e-16	0.55098861353607	0.0445275120437145	0.198505375193262
1503	109764	2021	12	0	69.39622498	17.48340225	2.094536781	623.3377075	49.01997757	0	12	7	1.20439805107681e-13	0.55098861353607	0.0445275120437145	0.198505375193302
1504	109764	2022	1	0	66.37062073	8.77878952	-1.535060406	623.3377075	49.01997757	0	12	7	2.22044604925031e-16	0.166343400142941	0.00907134916633368	0.0584715831030916
1505	109764	2022	2	0	63.28048325	4.808337688	-0.567058682	623.3377075	49.01997757	0	12	6	2.63365614166074e-13	0.197815933610512	0.0105384094640613	0.0694514476916124
1506	109764	2022	10	0	73.46588135	148.3382416	13.97589684	623.3377075	49.01997757	0	12	4	2.22044604925031e-16	0.55098861353607	0.0445275120437145	0.198505375193262
1507	109764	2022	11	0	71.24375916	62.75141525	9.717988968	623.3377075	49.01997757	0	12	5	2.22044604925031e-16	0.55098861353607	0.0445275120437145	0.198505375193262
1508	109764	2022	12	0	69.43955994	27.71731186	-1.424667001	623.3377075	49.01997757	0	12	7	2.22044604925031e-16	0.166343400142941	0.00907134916633368	0.0584715831030916
1509	109764	2023	1	0	69.91977692	27.97583771	-0.796573043	623.3377075	49.01997757	0	12	7	2.22044604925031e-16	0.197815933610512	0.0105384094640613	0.0694514476915246
1510	109764	2023	2	0	65.69922638	-0.127441823	1.52267611	623.3377075	49.01997757	0	12	6	2.28618119099443e-12	0.403123531653146	0.410785675048828	0.27130306890142
1511	109764	2023	10	0	74.48815918	34.58964539	15.45549297	623.3377075	49.01997757	0	12	4	5.88994006922296e-12	0.55098861353607	0.0445275120437145	0.198505375195225
1512	109764	2023	11	0	71.5484848	105.2841797	8.028918266	623.3377075	49.01997757	0	12	5	2.22044604925031e-16	0.55098861353607	0.0445275120437145	0.198505375193262
1513	109764	2023	12	0	77.92518616	107.8883591	2.507244825	623.3377075	49.01997757	0	12	7	2.22044604925031e-16	0.55098861353607	0.0445275120437145	0.198505375193262
1514	109764	2024	1	0	73.49512482	32.90258408	0.479700565	623.3377075	49.01997757	0	12	7	2.22044604925031e-16	0.267714977159943	0.0310560241341591	0.0995903337647006
1515	109764	2024	2	0	78.53340912	88.81897736	3.674934864	623.3377075	49.01997757	0	12	6	2.22044604925031e-16	0.55098861353607	0.0445275120437145	0.198505375193262
1516	109765	2021	10	0	75.42160416	51.33332062	15.57975483	623.4051971	40.75702763	0	12	4	9.61336373585034e-13	0.55098861353607	0.0445275120437145	0.198505375193582
1517	109765	2021	11	0	75.70402145	118.5371513	8.802671909	623.4051971	40.75702763	0	12	5	2.22044604925031e-16	0.55098861353607	0.0445275120437145	0.198505375193262
1518	109765	2021	12	0	69.40530777	17.4630003	2.106459618	623.4051971	40.75702763	0	12	7	4.46256383171774e-13	0.55098861353607	0.0445275120437145	0.19850537519341
1519	109765	2022	1	0	66.3574791	8.771682739	-1.522620201	623.4051971	40.75702763	0	12	7	3.22500813489287e-13	0.166343400142941	0.00907134916633368	0.058471583103199
1520	109765	2022	2	0	63.26710129	4.815227747	-0.558023125	623.4051971	40.75702763	0	12	7	8.85863316665314e-13	0.197815933610512	0.0105384094640613	0.0694514476918199
1521	109765	2022	10	0	73.46505737	147.9433823	13.97964668	623.4051971	40.75702763	0	12	4	2.22044604925031e-16	0.55098861353607	0.0445275120437145	0.198505375193262
1522	109765	2022	11	0	71.23098373	62.26685524	9.72602272	623.4051971	40.75702763	0	12	5	2.22044604925031e-16	0.55098861353607	0.0445275120437145	0.198505375193262
1523	109765	2022	12	0	69.42106247	27.5780201	-1.409958243	623.4051971	40.75702763	0	12	7	2.22044604925031e-16	0.166343400142941	0.00907134916633368	0.0584715831030916
1524	109765	2023	1	0	69.90184784	27.86246777	-0.782652467	623.4051971	40.75702763	0	12	7	2.22044604925031e-16	0.197815933610512	0.0105384094640613	0.0694514476915246
1525	109765	2023	2	0	65.70443726	-0.128614776	1.528054535	623.4051971	40.75702763	0	12	7	7.69866681766966e-12	0.403123531653146	0.410785675048828	0.271303068903224
1526	109765	2023	10	0	74.48558807	34.34898567	15.46026993	623.4051971	40.75702763	0	12	4	2.26750829653818e-11	0.55098861353607	0.0445275120437145	0.19850537520082
1527	109765	2023	11	0	71.54031754	104.8613625	8.04166317	623.4051971	40.75702763	0	12	5	2.22044604925031e-16	0.55098861353607	0.0445275120437145	0.198505375193262
1528	109765	2023	12	0	77.92866135	108.0741272	2.521158099	623.4051971	40.75702763	0	12	7	2.22044604925031e-16	0.55098861353607	0.0445275120437145	0.198505375193262
1529	109765	2024	1	0	73.49409103	32.90230942	0.491395622	623.4051971	40.75702763	0	12	7	2.22044604925031e-16	0.267714977159943	0.0310560241341591	0.0995903337647006
1530	109765	2024	2	0	78.53380966	89.07131577	3.68442297	623.4051971	40.75702763	0	12	7	2.22044604925031e-16	0.55098861353607	0.0445275120437145	0.198505375193262
1531	109766	2021	10	0	75.42791748	51.00813103	15.58896589	623.4726715	33.98479509	0	12	5	2.73063282676777e-12	0.55098861353607	0.0445275120437145	0.198505375194172
1532	109766	2021	11	0	75.69970703	118.3883057	8.823514462	623.4726715	33.98479509	0	12	5	2.22044604925031e-16	0.55098861353607	0.0445275120437145	0.198505375193262
1533	109766	2021	12	0	69.42158127	17.41993999	2.130495429	623.4726715	33.98479509	0	12	7	1.32160209558066e-12	0.55098861353607	0.0445275120437145	0.198505375193702
1534	109766	2022	1	0	66.32866287	8.75765276	-1.497541547	623.4726715	33.98479509	0	12	7	9.47056023901384e-13	0.166343400142941	0.00907134916633368	0.0584715831034072
1535	109766	2022	2	0	63.23944283	4.829101324	-0.539885819	623.4726715	33.98479509	0	12	7	2.57882764333504e-12	0.197815933610512	0.0105384094640613	0.0694514476923842
1536	109766	2022	10	0	73.46308899	147.1305389	13.98726702	623.4726715	33.98479509	0	12	5	2.22044604925031e-16	0.55098861353607	0.0445275120437145	0.198505375193262
1537	109766	2022	11	0	71.20416641	61.29049873	9.742379665	623.4726715	33.98479509	0	12	5	2.22044604925031e-16	0.55098861353607	0.0445275120437145	0.198505375193262
1538	109766	2022	12	0	69.38063431	27.29404449	-1.380293667	623.4726715	33.98479509	0	12	7	2.22044604925031e-16	0.166343400142941	0.00907134916633368	0.0584715831030916
1539	109766	2023	1	0	69.86351013	27.63524723	-0.75462991	623.4726715	33.98479509	0	12	7	2.22044604925031e-16	0.197815933610512	0.0105384094640613	0.0694514476915246
1540	109766	2023	2	0	65.71464157	-0.130712435	1.538898885	623.4726715	33.98479509	0	12	7	2.24635774937896e-11	0.403123531653146	0.410785675048828	0.271303068908146
1541	109766	2023	10	0	74.47906494	33.87172318	15.46997404	623.4726715	33.98479509	0	12	5	6.62852726320483e-11	0.55098861353607	0.0445275120437145	0.198505375215357
1542	109766	2023	11	0	71.52266693	104.0023766	8.067194462	623.4726715	33.98479509	0	12	5	2.22044604925031e-16	0.55098861353607	0.0445275120437145	0.198505375193262
1543	109766	2023	12	0	77.9336853	108.434124	2.549096704	623.4726715	33.98479509	0	12	7	2.22044604925031e-16	0.55098861353607	0.0445275120437145	0.198505375193262
1544	109766	2024	1	0	73.49069595	32.89697647	0.514847666	623.4726715	33.98479509	0	12	7	2.22044604925031e-16	0.419134673614602	0.0310560241341591	0.150063565916254
1545	109766	2024	2	0	78.53398132	89.56101608	3.703482389	623.4726715	33.98479509	0	12	7	2.22044604925031e-16	0.55098861353607	0.0445275120437145	0.198505375193262
1546	109767	2021	10	0	75.43286514	50.67568398	15.59842825	623.5401611	31.02210951	0	12	5	4.65515967297959e-12	0.55098861353607	0.0445275120437145	0.198505375194813
1547	109767	2021	11	0	75.69260025	118.2307739	8.844808102	623.5401611	31.02210951	0	12	5	2.22044604925031e-16	0.55098861353607	0.0445275120437145	0.198505375193262
1548	109767	2021	12	0	69.4341507	17.37268829	2.154900193	623.5401611	31.02210951	0	12	7	2.14891823820001e-12	0.55098861353607	0.0445275120437145	0.198505375193978
1549	109767	2022	1	0	66.29505157	8.744182587	-1.47209537	623.5401611	31.02210951	0	12	7	1.52541643557111e-12	0.166343400142941	0.00907134916633368	0.0584715831036
1550	109767	2022	2	0	63.21018219	4.843234301	-0.521632642	623.5401611	31.02210951	0	12	8	3.77005688993891e-12	0.197815933610512	0.0105384094640613	0.0694514476927812
1551	109767	2022	10	0	73.46048355	146.2732315	13.99512005	623.5401611	31.02210951	0	12	5	2.22044604925031e-16	0.55098861353607	0.0445275120437145	0.198505375193262
1552	109767	2022	11	0	71.1748848	60.30162811	9.759296894	623.5401611	31.02210951	0	12	5	2.22044604925031e-16	0.55098861353607	0.0445275120437145	0.198505375193262
1553	109767	2022	12	0	69.33350372	27.00020504	-1.350138485	623.5401611	31.02210951	0	12	7	2.22044604925031e-16	0.166343400142941	0.00907134916633368	0.0584715831030916
1554	109767	2023	1	0	69.82032013	27.40705776	-0.726270467	623.5401611	31.02210951	0	12	7	2.22044604925031e-16	0.197815933610512	0.0105384094640613	0.0694514476915246
1555	109767	2023	2	0	65.72442627	-0.132280044	1.549902678	623.5401611	31.02210951	0	12	8	3.291826453898e-11	0.403123531653146	0.410785675048828	0.271303068911631
1556	109767	2023	10	0	74.46985245	33.40472221	15.47995806	623.5401611	31.02210951	0	12	5	1.15893412295813e-10	0.55098861353607	0.0445275120437145	0.198505375231893
1557	109767	2023	11	0	71.50247955	103.1193123	8.092788219	623.5401611	31.02210951	0	12	5	2.22044604925031e-16	0.55098861353607	0.0445275120437145	0.198505375193262
1558	109767	2023	12	0	77.93491745	108.7702408	2.577246308	623.5401611	31.02210951	0	12	7	2.22044604925031e-16	0.55098861353607	0.0445275120437145	0.198505375193262
1559	109767	2024	1	0	73.48471832	32.88241959	0.538409114	623.5401611	31.02210951	0	12	7	2.22044604925031e-16	0.298429279912005	0.0323762856423855	0.110268521851464
1560	109767	2024	2	0	78.53295135	90.01882172	3.722688079	623.5401611	31.02210951	0	12	8	2.22044604925031e-16	0.55098861353607	0.0445275120437145	0.198505375193262
1561	109768	2021	10	0	75.43655396	50.33878326	15.60811949	779.5348816	27.57664633	0	12	5	2.22044604925031e-16	0.55098861353607	0.0445275120437145	0.198505375193262
1562	109768	2021	11	0	75.68291473	118.0677528	8.866509914	779.5348816	27.57664633	0	12	5	2.22044604925031e-16	0.55098861353607	0.0445275120437145	0.198505375193262
1563	109768	2021	12	0	69.44317245	17.32184505	2.179651499	779.5348816	27.57664633	0	12	7	2.22044604925031e-16	0.55098861353607	0.0445275120437145	0.198505375193262
1564	109768	2022	1	0	66.25716019	8.731613636	-1.446335375	779.5348816	27.57664633	0	12	5	2.22044604925031e-16	0.166343400142941	0.00907134916633368	0.0584715831030916
1565	109768	2022	2	0	63.17966461	4.857761145	-0.503293946	779.5348816	27.57664633	0	12	6	2.22044604925031e-16	0.197815933610512	0.0105384094640613	0.0694514476915246
1566	109768	2022	10	0	73.4572525	145.3748093	14.00318956	779.5348816	27.57664633	0	12	5	2.22044604925031e-16	0.55098861353607	0.0445275120437145	0.198505375193262
1567	109768	2022	11	0	71.14328384	59.30392456	9.776737213	779.5348816	27.57664633	0	12	5	2.22044604925031e-16	0.55098861353607	0.0445275120437145	0.198505375193262
1568	109768	2022	12	0	69.27999115	26.69826126	-1.319501936	779.5348816	27.57664633	0	12	7	2.22044604925031e-16	0.166343400142941	0.00907134916633368	0.0584715831030916
1569	109768	2023	1	0	69.77249908	27.17790604	-0.697622567	779.5348816	27.57664633	0	12	5	2.22044604925031e-16	0.197815933610512	0.0105384094640613	0.0694514476915246
1570	109768	2023	2	0	65.73382568	-0.133255444	1.561037064	779.5348816	27.57664633	0	12	6	1.05217059652947e-13	0.403123531653146	0.410785675048828	0.271303068900693
1571	109768	2023	10	0	74.45809174	32.95182228	15.49018288	779.5348816	27.57664633	0	12	5	3.38136752693434e-13	0.55098861353607	0.0445275120437145	0.198505375193374
1572	109768	2023	11	0	71.47992706	102.2170677	8.118407249	779.5348816	27.57664633	0	12	5	2.22044604925031e-16	0.55098861353607	0.0445275120437145	0.198505375193262
1573	109768	2023	12	0	77.93249512	109.0811424	2.605581641	779.5348816	27.57664633	0	12	7	2.22044604925031e-16	0.55098861353607	0.0445275120437145	0.198505375193262
1574	109768	2024	1	0	73.47631836	32.85931778	0.562053233	779.5348816	27.57664633	0	12	5	2.22044604925031e-16	0.298429279912005	0.0323762856423855	0.110268521851464
1575	109768	2024	2	0	78.53083038	90.44137573	3.742002606	779.5348816	27.57664633	0	12	6	2.22044604925031e-16	0.55098861353607	0.0445275120437145	0.198505375193262
1576	109769	2021	10	0	75.45882797	50.15616035	15.60714674	869.5275269	23.90655994	0	12	6	2.22044604925031e-16	0.55098861353607	0.0445275120437145	0.198505375193262
1577	109769	2021	11	0	75.7216835	118.1073494	8.867011547	869.5275269	23.90655994	0	12	6	2.22044604925031e-16	0.55098861353607	0.0445275120437145	0.198505375193262
1578	109769	2021	12	0	69.48815918	17.30825329	2.180773616	869.5275269	23.90655994	0	12	7	2.22044604925031e-16	0.55098861353607	0.0445275120437145	0.198505375193262
1579	109769	2022	1	0	66.26335526	8.694626808	-1.441548288	869.5275269	23.90655994	0	12	8	2.22044604925031e-16	0.166343400142941	0.00907134916633368	0.0584715831030916
1580	109769	2022	2	0	63.15378761	4.860105515	-0.498021767	869.5275269	23.90655994	0	12	8	2.22044604925031e-16	0.197815933610512	0.0105384094640613	0.0694514476915246
1581	109769	2022	10	0	73.46615601	145.2380219	14.00440931	869.5275269	23.90655994	0	12	6	2.22044604925031e-16	0.55098861353607	0.0445275120437145	0.198505375193262
1582	109769	2022	11	0	71.14754486	58.72040749	9.777254105	869.5275269	23.90655994	0	12	6	2.22044604925031e-16	0.55098861353607	0.0445275120437145	0.198505375193262
1583	109769	2022	12	0	69.32160187	26.57028961	-1.318208814	869.5275269	23.90655994	0	12	7	2.22044604925031e-16	0.166343400142941	0.00907134916633368	0.0584715831030916
1584	109769	2023	1	0	69.78149796	27.09259796	-0.691303641	869.5275269	23.90655994	0	12	8	2.22044604925031e-16	0.197815933610512	0.0105384094640613	0.0694514476915246
1585	109769	2023	2	0	65.72276306	-0.126361784	1.56542933	869.5275269	23.90655994	0	12	8	2.22044604925031e-16	0.403123531653146	0.410785675048828	0.271303068900658
1586	109769	2023	10	0	74.48392487	32.57000351	15.48826933	869.5275269	23.90655994	0	12	6	2.22044604925031e-16	0.55098861353607	0.0445275120437145	0.198505375193262
1587	109769	2023	11	0	71.48749542	101.8026772	8.126894474	869.5275269	23.90655994	0	12	6	2.22044604925031e-16	0.55098861353607	0.0445275120437145	0.198505375193262
1588	109769	2023	12	0	77.95784378	109.5131073	2.614472508	869.5275269	23.90655994	0	12	7	2.22044604925031e-16	0.55098861353607	0.0445275120437145	0.198505375193262
1589	109769	2024	1	0	73.4927063	32.92191887	0.569055349	869.5275269	23.90655994	0	12	8	2.22044604925031e-16	0.298429279912005	0.0323762856423855	0.110268521851464
1590	109769	2024	2	0	78.5385437	91.027771	3.751901269	869.5275269	23.90655994	0	12	8	2.22044604925031e-16	0.55098861353607	0.0445275120437145	0.198505375193262
1591	109770	2021	10	0	75.45296478	49.92791494	15.61582247	245.8523712	24.41850662	0.333333333	12	6	9.11331263219604e-05	0.55098861353607	0.0445275120437145	0.198535752902036
1592	109770	2021	11	0	75.69755554	117.9486796	8.885462443	245.8523712	24.41850662	0.333333333	12	6	6.49177728381305e-12	0.55098861353607	0.0445275120437145	0.198505375195426
1593	109770	2021	12	0	69.47647858	17.26531092	2.201472521	245.8523712	24.41850662	0.333333333	12	7	4.12514269176384e-05	0.55098861353607	0.0445275120437145	0.198519125668901
1594	109770	2022	1	0	66.22410075	8.697440783	-1.421244303	245.8523712	24.41850662	0.333333333	12	8	2.63272651367246e-05	0.166343400142941	0.00907134916633368	0.0584803588581371
1595	109770	2022	2	0	63.13505809	4.87170887	-0.484357526	245.8523712	24.41850662	0.333333333	12	8	6.95607821921016e-05	0.197815933610512	0.0153689123690128	0.0710848022539058
1596	109770	2022	10	0	73.45976003	144.4853872	14.01098347	245.8523712	24.41850662	0.333333333	12	6	3.99489159464588e-13	0.55098861353607	0.0445275120437145	0.198505375193395
1597	109770	2022	11	0	71.11686707	58.06512705	9.792261442	245.8523712	24.41850662	0.333333333	12	6	7.83554515217412e-07	0.55098861353607	0.0445275120437145	0.1985056363781
1598	109770	2022	12	0	69.25508626	26.34823418	-1.292484403	245.8523712	24.41850662	0.333333333	12	7	1.25756831919882e-06	0.166343400142941	0.00907134916633368	0.0584720022925313
1599	109770	2023	1	0	69.73284403	26.92815272	-0.669130683	245.8523712	24.41850662	0.333333333	12	8	1.44773401460312e-06	0.197815933610512	0.0105384094640613	0.0694519302695294
1600	109770	2023	2	0	65.73374939	-0.128879269	1.573422909	245.8523712	24.41850662	0.333333333	12	8	0.000609698231803555	0.429524908978569	0.410785675048828	0.280306760753067
1601	109770	2023	10	0	74.46247355	32.33237076	15.49774202	245.8523712	24.41850662	0.333333333	12	6	0.00240595571402209	0.55098861353607	0.0445275120437145	0.199307360431269
1602	109770	2023	11	0	71.46324921	101.1590754	8.145500819	245.8523712	24.41850662	0.333333333	12	6	8.51372921216505e-11	0.55098861353607	0.0445275120437145	0.198505375221641
1603	109770	2023	12	0	77.9430186	109.6012039	2.635398785	245.8523712	24.41850662	0.333333333	12	7	1.643239322514e-12	0.55098861353607	0.0445275120437145	0.198505375193809
1604	109770	2024	1	0	73.47720846	32.87032827	0.586562832	245.8523712	24.41850662	0.333333333	12	8	1.12028529844087e-06	0.298429279912005	0.0323762856423855	0.110268895279896
1605	109770	2024	2	0	78.5328064	91.14698029	3.764862378	245.8523712	24.41850662	0.333333333	12	8	9.75117294202064e-11	0.55098861353607	0.0445275120437145	0.198505375225766
1606	109987	2021	10	0	75.05337524	16.80647596	16.97631518	144.5554705	29.67827797	0.272727273	12	4	0.785260759983254	0.55098861353607	0.0445275120437145	0.460258961854346
1607	109987	2021	11	0	73.88566081	68.58019257	10.28044605	144.5554705	29.67827797	0.272727273	12	5	5.07614797549385e-06	0.55098861353607	0.0445275120437145	0.198507067242587
1608	109987	2021	12	0	71.47595469	10.55603949	4.129514694	144.5554705	29.67827797	0.272727273	12	5	0.0154607387914558	0.55098861353607	0.0445275120437145	0.203658954790414
1609	109987	2022	1	0	66.62306213	4.118441741	1.362048705	144.5554705	29.67827797	0.272727273	12	3	0.0115525466997659	0.332197679699491	0.0425291061401367	0.128759777513131
1610	109987	2022	2	0	62.50136312	3.604520241	1.627180457	144.5554705	29.67827797	0.272727273	12	4	0.00981847689126059	0.382265000178282	0.0425291061401367	0.144870861069893
1611	109987	2022	10	0	70.95344798	32.36575826	15.45753352	144.5554705	29.67827797	0.272727273	12	4	0.0591898914090794	0.55098861353607	0.0445275120437145	0.218235338996288
1612	109987	2022	11	0	72.41042582	33.05295181	11.50022252	144.5554705	29.67827797	0.272727273	12	5	0.00798505732210784	0.55098861353607	0.0445275120437145	0.201167060967298
1613	109987	2022	12	0	71.06483459	24.38733482	1.882472396	144.5554705	29.67827797	0.272727273	12	5	0.00034702063367031	0.592846288575926	0.0445275120437145	0.212573607084437
1614	109987	2023	1	0	71.85329946	47.52068456	2.019519647	144.5554705	29.67827797	0.272727273	12	3	5.32676905097867e-06	0.55098861353607	0.0445275120437145	0.198507150782945
1615	109987	2023	2	0	68.91853078	30.16946602	3.551828384	144.5554705	29.67827797	0.272727273	12	4	0.000239506888293703	0.55098861353607	0.0445275120437145	0.198585210822693
1616	109987	2023	10	0	73.70003001	5.729783376	16.63428052	144.5554705	29.67827797	0.272727273	12	4	0.959810909096118	0.55098861353607	0.0445275120437145	0.518442344891968
1617	109987	2023	11	0	72.57919566	79.02972158	10.47466501	144.5554705	29.67827797	0.272727273	12	5	6.70049112557294e-07	0.55098861353607	0.0445275120437145	0.198505598542966
1618	109987	2023	12	0	79.07686869	63.49079132	5.259822845	144.5554705	29.67827797	0.272727273	12	5	1.69934617193689e-06	0.55098861353607	0.0445275120437145	0.198505941641986
1619	109987	2024	1	0	75.37656657	52.07645416	3.394433578	144.5554705	29.67827797	0.272727273	12	3	5.62329609462515e-06	0.55098861353607	0.0445275120437145	0.198507249625293
1620	109987	2024	2	0	80.12124379	117.3224538	6.106088161	144.5554705	29.67827797	0.272727273	12	4	9.03127305796843e-11	0.55098861353607	0.0445275120437145	0.198505375223366
1621	109988	2021	10	0	75.06255913	16.92711449	16.97227859	53.88747454	25.15772772	0.727272727	12	4	0.996873077024156	0.55098861353607	0.0485275983810425	0.532129762980423
1622	109988	2021	11	0	73.90447426	68.77035141	10.2637043	53.88747454	25.15772772	0.727272727	12	5	0.000434033330179059	0.55098861353607	0.0485275983810425	0.199983415082431
1623	109988	2021	12	0	71.49677277	10.38809729	4.120210886	53.88747454	25.15772772	0.727272727	12	6	0.569525086395529	0.55098861353607	0.0485275983810425	0.389680432770881
1624	109988	2022	1	0	66.67076111	4.130273223	1.367955714	53.88747454	25.15772772	0.727272727	12	4	0.489802645801335	0.332197679699491	0.0460598357021809	0.289353387067669
1625	109988	2022	2	0	62.48495388	3.565894961	1.637396753	53.88747454	25.15772772	0.727272727	12	4	0.472602143775607	0.382265000178282	0.0460598357021809	0.30030899321869
1626	109988	2022	10	0	70.94727135	32.01140976	15.46397376	53.88747454	25.15772772	0.727272727	12	4	0.857901772990457	0.55098861353607	0.0485275983810425	0.48580599496919
1627	109988	2022	11	0	72.4779129	33.06214428	11.49433136	53.88747454	25.15772772	0.727272727	12	5	0.418437822568387	0.55098861353607	0.0485275983810425	0.339318011495167
1628	109988	2022	12	0	71.16512489	24.48293257	1.892751962	53.88747454	25.15772772	0.727272727	12	6	0.0274510117966427	0.592846288575926	0.0485275983810425	0.222941632917871
1629	109988	2023	1	0	71.93140411	48.10698318	2.026147962	53.88747454	25.15772772	0.727272727	12	4	0.000392353780987255	0.55098861353607	0.0485275983810425	0.199969521899367
1630	109988	2023	2	0	68.92802429	30.40585184	3.570233464	53.88747454	25.15772772	0.727272727	12	4	0.0202314407467615	0.55098861353607	0.0485275983810425	0.206582550887958
1631	109988	2023	10	0	73.72012329	5.669592261	16.62885714	53.88747454	25.15772772	0.727272727	12	4	0.99953651218217	0.55098861353607	0.0485275983810425	0.533017574699761
1632	109988	2023	11	0	72.60291672	79.25524902	10.47986197	53.88747454	25.15772772	0.727272727	12	5	5.7559694912815e-05	0.55098861353607	0.0485275983810425	0.199857923870675
1633	109988	2023	12	0	79.07133102	63.39951706	5.273282051	53.88747454	25.15772772	0.727272727	12	6	0.000142346106876331	0.55098861353607	0.0485275983810425	0.199886186007996
1634	109988	2024	1	0	75.36723137	51.89195919	3.409937501	53.88747454	25.15772772	0.727272727	12	4	0.000479802868754662	0.55098861353607	0.0485275983810425	0.199998671595289
1635	109988	2024	2	0	80.10429955	117.7837334	6.12273252	53.88747454	25.15772772	0.727272727	12	4	7.43174359299613e-09	0.55098861353607	0.0485275983810425	0.199838739782952
1636	109989	2021	10	0	75.07017263	16.85979144	16.97550964	6.387795925	24.01270103	1	12	1	0.999727373032657	0.55098861353607	0.0485275983810425	0.533081194983256
1637	109989	2021	11	0	73.90846507	68.85563914	10.26047484	6.387795925	24.01270103	1	12	0	0.00573351865376166	0.55098861353607	0.0349629931151867	0.197228375101673
1638	109989	2021	12	0	71.50626882	10.28503799	4.12675794	6.387795925	24.01270103	1	12	0	0.952403409908058	0.55098861353607	0.0349629931151867	0.512785005519772
1639	109989	2022	1	0	66.74986013	4.134496212	1.384485284	6.387795925	24.01270103	1	12	0	0.923303163914143	0.332197679699491	0.0336852893233299	0.429728710978988
1640	109989	2022	2	0	62.51013438	3.514623086	1.653796236	6.387795925	24.01270103	1	12	0	0.9187791386709	0.382265000178282	0.0336852893233299	0.444909809390837
1641	109989	2022	10	0	70.94559479	31.70569611	15.47258886	6.387795925	24.01270103	1	12	1	0.986462287476802	0.55098861353607	0.0485275983810425	0.528659499797972
1642	109989	2022	11	0	72.54659271	33.13098653	11.49466546	6.387795925	24.01270103	1	12	0	0.906091701813759	0.55098861353607	0.0349629931151867	0.497347769488339
1643	109989	2022	12	0	71.24992625	24.49852753	1.912755609	6.387795925	24.01270103	1	12	0	0.296924290118036	0.592846288575926	0.0349629931151867	0.308244523936383
1644	109989	2023	1	0	72.00241597	48.65675735	2.039669116	6.387795925	24.01270103	1	12	0	0.00439984116988345	0.55098861353607	0.0349629931151867	0.19678381594038
1645	109989	2023	2	0	68.96139018	30.59964244	3.588686307	6.387795925	24.01270103	1	12	0	0.199353267509613	0.55098861353607	0.0349629931151867	0.261768291386957
1646	109989	2023	10	0	73.73550924	5.629241625	16.62909826	6.387795925	24.01270103	1	12	1	0.999959440991051	0.55098861353607	0.0485275983810425	0.533158550969388
1647	109989	2023	11	0	72.61393992	79.44707743	10.49193223	6.387795925	24.01270103	1	12	0	0.000754313138725681	0.55098861353607	0.0349629931151867	0.195568639929994
1648	109989	2023	12	0	79.04980723	63.48520915	5.293169339	6.387795925	24.01270103	1	12	0	0.002080439361244	0.55098861353607	0.0349629931151867	0.196010682004167
1649	109989	2024	1	0	75.35440572	51.90101369	3.430025736	6.387795925	24.01270103	1	12	0	0.0059477913898619	0.55098861353607	0.0349629931151867	0.19729979934704
1650	109989	2024	2	0	80.08335114	118.4433594	6.140091578	6.387795925	24.01270103	1	12	0	8.15102937075752e-08	0.55098861353607	0.0349629931151867	0.195317229387184
1651	109990	2021	10	0	75.07592392	16.96368122	16.97260189	0	24.09596189	1	12	1	0.999783543831622	0.55098861353607	0.045733917504549	0.53216869162408
1652	109990	2021	11	0	73.9210434	69.00960541	10.24766779	0	24.09596189	1	12	0	0.00711115846131521	0.55098861353607	0.0329231731593609	0.197007648385582
1653	109990	2021	12	0	71.52062988	10.1512208	4.119555712	0	24.09596189	1	12	0	0.963440127657504	0.55098861353607	0.0329231731593609	0.515783971450979
1654	109990	2022	1	0	66.78222656	4.149493933	1.389269948	0	24.09596189	1	12	0	0.939450454906118	0.332197679699491	0.0317175649106503	0.434455233172087
1655	109990	2022	2	0	62.49211693	3.48824954	1.662043691	0	24.09596189	1	12	0	0.936170581471252	0.382265000178282	0.0293940026313066	0.449276528093613
1656	109990	2022	10	0	70.93943405	31.4205389	15.47822332	0	24.09596189	1	12	1	0.99002908719236	0.55098861353607	0.045733917504549	0.52891720607766
1657	109990	2022	11	0	72.59695053	33.13612175	11.49091005	0	24.09596189	1	12	0	0.925505115752912	0.55098861353607	0.0329231731593609	0.503138967482781
1658	109990	2022	12	0	71.32397461	24.5780201	1.921399415	0	24.09596189	1	12	0	0.350747816736738	0.592846288575926	0.0329231731593609	0.325505759490675
1659	109990	2023	1	0	72.060215	49.1034565	2.045690298	0	24.09596189	1	12	0	0.00522458842041557	0.55098861353607	0.0329231731593609	0.196378791705282
1660	109990	2023	2	0	68.96608353	30.79822922	3.603943348	0	24.09596189	1	12	0	0.23702382588834	0.55098861353607	0.0329231731593609	0.27364520419459
1661	109990	2023	10	0	73.74734497	5.586803913	16.62541008	0	24.09596189	1	12	1	0.9999687008118	0.55098861353607	0.045733917504549	0.532230410617473
1662	109990	2023	11	0	72.63045883	79.63700485	10.4964304	0	24.09596189	1	12	0	0.000938394509097917	0.55098861353607	0.0329231731593609	0.19495006040151
1663	109990	2023	12	0	79.04327011	63.41287804	5.304274559	0	24.09596189	1	12	0	0.00272589156829067	0.55098861353607	0.0329231731593609	0.195545892754574
1664	109990	2024	1	0	75.34441376	51.75475502	3.442744613	0	24.09596189	1	12	0	0.00789926221591707	0.55098861353607	0.0329231731593609	0.197270349637116
1665	109990	2024	2	0	80.06916046	118.7783051	6.153757095	0	24.09596189	1	12	0	9.88317042992837e-08	0.55098861353607	0.0329231731593609	0.194637295175712
1666	109991	2021	10	0	75.08053335	16.87035624	16.97713598	0	23.94156742	1	12	0	0.999810556435022	0.55098861353607	0.0329231731593609	0.527907447710151
1667	109991	2021	11	0	73.9195989	69.04875183	10.24856504	0	23.94156742	1	12	0	0.00723279204996521	0.55098861353607	0.0329231731593609	0.197048192915132
1668	109991	2021	12	0	71.52357483	10.08231576	4.128632704	0	23.94156742	1	12	0	0.964902787419505	0.55098861353607	0.0329231731593609	0.516271524704979
1669	109991	2022	1	0	66.84558868	4.154273192	1.405233463	0	23.94156742	1	12	0	0.941462883757514	0.332197679699491	0.0317175649106503	0.435126042789219
1670	109991	2022	2	0	62.51559448	3.446514209	1.676828424	0	23.94156742	1	12	0	0.938600841113626	0.382265000178282	0.0293940026313066	0.450086614641072
1671	109991	2022	10	0	70.93771871	31.18148168	15.48600896	0	23.94156742	1	12	0	0.991513302068819	0.55098861353607	0.0329231731593609	0.52514169625475
1672	109991	2022	11	0	72.64822133	33.21283595	11.49328168	0	23.94156742	1	12	0	0.926494716690072	0.55098861353607	0.0329231731593609	0.503468834461834
1673	109991	2022	12	0	71.38019053	24.57152939	1.939831932	0	23.94156742	1	12	0	0.359635029904256	0.592846288575926	0.0329231731593609	0.328468163879848
1674	109991	2023	1	0	72.10928599	49.53039932	2.058544159	0	23.94156742	1	12	0	0.0049790084222714	0.55098861353607	0.0329231731593609	0.196296931705901
1675	109991	2023	2	0	68.9941508	30.9554774	3.619297981	0	23.94156742	1	12	0	0.237657438179978	0.55098861353607	0.0329231731593609	0.273856408291803
1676	109991	2023	10	0	73.75506592	5.564910889	16.62725321	0	23.94156742	1	12	0	0.999972195611053	0.55098861353607	0.0329231731593609	0.527961327435495
1677	109991	2023	11	0	72.63406626	79.79121908	10.50768948	0	23.94156742	1	12	0	0.000938641085173639	0.55098861353607	0.0329231731593609	0.194950142593535
1678	109991	2023	12	0	79.02090708	63.52910868	5.321709633	0	23.94156742	1	12	0	0.00274970995410537	0.55098861353607	0.0329231731593609	0.195553832216512
1679	109991	2024	1	0	75.33085124	51.81008275	3.459965865	0	23.94156742	1	12	0	0.0080660651945422	0.55098861353607	0.0329231731593609	0.197325950629991
1680	109991	2024	2	0	80.05094401	119.358434	6.168108622	0	23.94156742	1	12	0	9.1022648786786e-08	0.55098861353607	0.0329231731593609	0.194637292572693
1681	109992	2021	10	0	75.08577728	16.94845247	16.97606516	0	23.85830154	1	12	0	0.999810151031318	0.55098861353607	0.0329231731593609	0.527907312575583
1682	109992	2021	11	0	73.92924881	69.20115852	10.23712087	0	23.85830154	1	12	0	0.00708148968180357	0.55098861353607	0.0329231731593609	0.196997758792412
1683	109992	2021	12	0	71.53532982	9.932376146	4.124661207	0	23.85830154	1	12	0	0.966267614185176	0.55098861353607	0.0329231731593609	0.516726466960203
1684	109992	2022	1	0	66.88557434	4.17474854	1.414839327	0	23.85830154	1	12	0	0.942383963333928	0.332197679699491	0.0317175649106503	0.43543306931469
1685	109992	2022	2	0	62.4969368	3.412540555	1.68934533	0	23.85830154	1	12	0	0.939995462489322	0.382265000178282	0.0293940026313066	0.45055148843297
1686	109992	2022	10	0	70.92947197	30.83147049	15.49423122	0	23.85830154	1	12	0	0.992194210776701	0.55098861353607	0.0329231731593609	0.525368665824044
1687	109992	2022	11	0	72.70617294	33.24799824	11.49136353	0	23.85830154	1	12	0	0.927150484043573	0.55098861353607	0.0329231731593609	0.503687423579668
1688	109992	2022	12	0	71.45705795	24.64573908	1.953838378	0	23.85830154	1	12	0	0.36224821699096	0.592846288575926	0.0329231731593609	0.329339226242082
1689	109992	2023	1	0	72.1711216	50.07302475	2.068757057	0	23.85830154	1	12	0	0.00458721839671314	0.55098861353607	0.0329231731593609	0.196166335030715
1690	109992	2023	2	0	69.00157547	31.20758438	3.639178693	0	23.85830154	1	12	0	0.233088928031643	0.55098861353607	0.0329231731593609	0.272333571575691
1691	109992	2023	10	0	73.76375008	5.525626779	16.6248126	0	23.85830154	1	12	0	0.999972750892983	0.55098861353607	0.0329231731593609	0.527961512529471
1692	109992	2023	11	0	72.64792252	80.03032112	10.51538301	0	23.85830154	1	12	0	0.000912407195484713	0.55098861353607	0.0329231731593609	0.194941397963639
1693	109992	2023	12	0	79.00609016	63.50026989	5.337572813	0	23.85830154	1	12	0	0.00282023110897463	0.55098861353607	0.0329231731593609	0.195577339268135
1694	109992	2024	1	0	75.31400871	51.69064236	3.477363944	0	23.85830154	1	12	0	0.00842200621002708	0.55098861353607	0.0329231731593609	0.197444597635153
1695	109992	2024	2	0	80.03134727	119.8483772	6.185799599	0	23.85830154	1	12	0	8.44863731025774e-08	0.55098861353607	0.0329231731593609	0.194637290393935
1696	109993	2021	10	0	75.09055328	16.91024637	16.98005247	33.30054092	30.92212181	0.727272727	12	2	0.997257634561781	0.55098861353607	0.0485275983810425	0.532257948826298
1697	109993	2021	11	0	73.93033409	69.30046654	10.23300862	33.30054092	30.92212181	0.727272727	12	0	0.000569470188283635	0.55098861353607	0.0349629931151867	0.19550702561318
1698	109993	2021	12	0	71.54020882	9.795588493	4.131140113	33.30054092	30.92212181	0.727272727	12	1	0.687993290938126	0.55098861353607	0.0485275983810425	0.42916983428508
1699	109993	2022	1	0	66.94970894	4.194417715	1.434204519	33.30054092	30.92212181	0.727272727	12	0	0.574238451624164	0.332197679699491	0.0336852893233299	0.313373806882328
1700	109993	2022	2	0	62.49853802	3.362835944	1.708995372	33.30054092	30.92212181	0.727272727	12	1	0.544032523895055	0.382265000178282	0.0427319556474686	0.323009826573602
1701	109993	2022	10	0	70.92170525	30.4388752	15.50582838	33.30054092	30.92212181	0.727272727	12	2	0.904095143861414	0.55098861353607	0.0485275983810425	0.501203785259509
1702	109993	2022	11	0	72.77372742	33.34315014	11.49371958	33.30054092	30.92212181	0.727272727	12	0	0.506389737659859	0.55098861353607	0.0349629931151867	0.364113781437038
1703	109993	2022	12	0	71.5318222	24.67578411	1.97751075	33.30054092	30.92212181	0.727272727	12	1	0.0411493253192508	0.55098861353607	0.0485275983810425	0.213555179078788
1704	109993	2023	1	0	72.23547363	50.70729446	2.086016834	33.30054092	30.92212181	0.727272727	12	0	0.000336910335143275	0.55098861353607	0.0349629931151867	0.195429505662133
1705	109993	2023	2	0	69.02375984	31.49029922	3.663497984	33.30054092	30.92212181	0.727272727	12	1	0.0213239973892445	0.55098861353607	0.0485275983810425	0.206946736435452
1706	109993	2023	10	0	73.7689991	5.496267557	16.6259222	33.30054092	30.92212181	0.727272727	12	2	0.999604303876525	0.55098861353607	0.0485275983810425	0.533040171931213
1707	109993	2023	11	0	72.65439606	80.29912186	10.52924299	33.30054092	30.92212181	0.727272727	12	0	7.12547041468922e-05	0.55098861353607	0.0349629931151867	0.195340953785135
1708	109993	2023	12	0	78.97669601	63.59624767	5.360973954	33.30054092	30.92212181	0.727272727	12	1	0.000209276196748919	0.55098861353607	0.0485275983810425	0.199908496037954
1709	109993	2024	1	0	75.28982544	51.68742561	3.501393676	33.30054092	30.92212181	0.727272727	12	0	0.000700003293758035	0.55098861353607	0.0349629931151867	0.195550536648338
1710	109993	2024	2	0	80.00483894	120.6062946	6.207685113	33.30054092	30.92212181	0.727272727	12	1	5.49781416034712e-09	0.55098861353607	0.0485275983810425	0.199838739138309
1711	110376	2021	10	0	75.43634033	51.68990707	15.56459856	623.3377075	48.75366116	0	12	4	2.53567072680044e-13	0.55098861353607	0.0445275120437145	0.198505375193346
1712	110376	2021	11	0	75.75344086	118.859623	8.770945311	623.3377075	48.75366116	0	12	4	2.22044604925031e-16	0.55098861353607	0.0445275120437145	0.198505375193262
1713	110376	2021	12	0	69.42949486	17.52752924	2.070903301	623.3377075	48.75366116	0	12	4	1.60854975921252e-13	0.55098861353607	0.0445275120437145	0.198505375193315
1714	110376	2022	1	0	66.41793251	8.759786129	-1.556566238	623.3377075	48.75366116	0	12	5	1.08379489130348e-13	0.166343400142941	0.00907134916633368	0.0584715831031276
1715	110376	2022	2	0	63.28949356	4.79897964	-0.580549136	623.3377075	48.75366116	0	12	5	2.98784325800247e-13	0.197815933610512	0.0105384094640613	0.0694514476916242
1716	110376	2022	10	0	73.47733879	149.0905571	13.96916819	623.3377075	48.75366116	0	12	4	2.22044604925031e-16	0.55098861353607	0.0445275120437145	0.198505375193262
1717	110376	2022	11	0	71.27928352	63.23595047	9.701203108	623.3377075	48.75366116	0	12	4	2.22044604925031e-16	0.55098861353607	0.0445275120437145	0.198505375193262
1718	110376	2022	12	0	69.53305626	27.91815042	-1.453801841	623.3377075	48.75366116	0	12	4	2.22044604925031e-16	0.166343400142941	0.00907134916633368	0.0584715831030916
1719	110376	2023	1	0	69.97498512	28.122159	-0.819397718	623.3377075	48.75366116	0	12	5	2.22044604925031e-16	0.197815933610512	0.0105384094640613	0.0694514476915246
1720	110376	2023	2	0	65.67902374	-0.117861474	1.515672386	623.3377075	48.75366116	0	12	5	2.58677585331754e-12	0.403123531653146	0.410785675048828	0.27130306890152
1721	110376	2023	10	0	74.52422905	34.74310684	15.44307971	623.3377075	48.75366116	0	12	4	5.94218605994593e-12	0.55098861353607	0.0445275120437145	0.198505375195242
1722	110376	2023	11	0	71.57812881	105.8407993	8.011139154	623.3377075	48.75366116	0	12	4	2.22044604925031e-16	0.55098861353607	0.0445275120437145	0.198505375193262
1723	110376	2023	12	0	77.94997025	107.945797	2.487476766	623.3377075	48.75366116	0	12	4	2.22044604925031e-16	0.55098861353607	0.0445275120437145	0.198505375193262
1724	110376	2024	1	0	73.51951408	32.9915781	0.462664001	623.3377075	48.75366116	0	12	5	2.22044604925031e-16	0.267714977159943	0.0310560241341591	0.0995903337647006
1725	110376	2024	2	0	78.54362106	88.87625313	3.665064096	623.3377075	48.75366116	0	12	5	2.22044604925031e-16	0.55098861353607	0.0445275120437145	0.198505375193262
1726	110377	2021	10	0	75.44372559	51.36123085	15.57361221	623.4051971	38.32052851	0	12	5	1.28322283835689e-12	0.55098861353607	0.0445275120437145	0.198505375193689
1727	110377	2021	11	0	75.75127411	118.7065811	8.791499376	623.4051971	38.32052851	0	12	5	2.22044604925031e-16	0.55098861353607	0.0445275120437145	0.198505375193262
1728	110377	2021	12	0	69.4490757	17.48613262	2.094664514	623.4051971	38.32052851	0	12	7	6.50545098187972e-13	0.55098861353607	0.0445275120437145	0.198505375193478
1729	110377	2022	1	0	66.39198685	8.744164944	-1.531647176	623.4051971	38.32052851	0	12	7	4.75089163331467e-13	0.166343400142941	0.00907134916633368	0.0584715831032499
1730	110377	2022	2	0	63.26212692	4.812097907	-0.562409878	623.4051971	38.32052851	0	12	8	1.18824308056228e-12	0.197815933610512	0.0105384094640613	0.0694514476919206
1731	110377	2022	10	0	73.47597504	148.3122025	13.97658825	623.4051971	38.32052851	0	12	5	2.22044604925031e-16	0.55098861353607	0.0445275120437145	0.198505375193262
1732	110377	2022	11	0	71.25437546	62.25477505	9.717113018	623.4051971	38.32052851	0	12	5	2.22044604925031e-16	0.55098861353607	0.0445275120437145	0.198505375193262
1733	110377	2022	12	0	69.49795151	27.63623285	-1.424552351	623.4051971	38.32052851	0	12	7	2.22044604925031e-16	0.166343400142941	0.00907134916633368	0.0584715831030916
1734	110377	2023	1	0	69.94061089	27.89532709	-0.791524798	623.4051971	38.32052851	0	12	7	2.22044604925031e-16	0.197815933610512	0.0105384094640613	0.0694514476915246
1735	110377	2023	2	0	65.68949127	-0.120666157	1.52645123	623.4051971	38.32052851	0	12	8	1.03108558482138e-11	0.403123531653146	0.410785675048828	0.271303068904095
1736	110377	2023	10	0	74.52001762	34.24074936	15.45263505	623.4051971	38.32052851	0	12	5	3.10815855906711e-11	0.55098861353607	0.0445275120437145	0.198505375203622
1737	110377	2023	11	0	71.5624733	104.9853306	8.036756277	623.4051971	38.32052851	0	12	5	2.22044604925031e-16	0.55098861353607	0.0445275120437145	0.198505375193262
1738	110377	2023	12	0	77.95844078	108.3371639	2.515318811	623.4051971	38.32052851	0	12	7	2.22044604925031e-16	0.55098861353607	0.0445275120437145	0.198505375193262
1739	110377	2024	1	0	73.51812935	32.99261093	0.486115545	623.4051971	38.32052851	0	12	7	2.22044604925031e-16	0.267714977159943	0.0310560241341591	0.0995903337647006
1740	110377	2024	2	0	78.54460335	89.41249847	3.684109569	623.4051971	38.32052851	0	12	8	2.22044604925031e-16	0.55098861353607	0.0445275120437145	0.198505375193262
1741	110378	2021	10	0	75.44963264	51.02295876	15.58290148	623.4726715	31.27779961	0	12	5	4.16560151992109e-12	0.55098861353607	0.0445275120437145	0.19850537519465
1742	110378	2021	11	0	75.74608612	118.5424023	8.812551498	623.4726715	31.27779961	0	12	5	2.22044604925031e-16	0.55098861353607	0.0445275120437145	0.198505375193262
1743	110378	2021	12	0	69.4647274	17.43995619	2.118824065	623.4726715	31.27779961	0	12	7	2.01174843706686e-12	0.55098861353607	0.0445275120437145	0.198505375193932
1744	110378	2022	1	0	66.36071396	8.728883505	-1.506308705	623.4726715	31.27779961	0	12	7	1.45617330816083e-12	0.166343400142941	0.00907134916633368	0.0584715831035769
1745	110378	2022	2	0	63.23283863	4.825366259	-0.5441273	623.4726715	31.27779961	0	12	8	3.6099554688922e-12	0.197815933610512	0.0105384094640613	0.0694514476927279
1746	110378	2022	10	0	73.47395325	147.4857712	13.98426104	623.4726715	31.27779961	0	12	5	2.22044604925031e-16	0.55098861353607	0.0445275120437145	0.198505375193262
1747	110378	2022	11	0	71.22680855	61.25747108	9.733628988	623.4726715	31.27779961	0	12	5	2.22044604925031e-16	0.55098861353607	0.0445275120437145	0.198505375193262
1748	110378	2022	12	0	69.45568657	27.34260035	-1.394785941	623.4726715	31.27779961	0	12	7	2.22044604925031e-16	0.166343400142941	0.00907134916633368	0.0584715831030916
1749	110378	2023	1	0	69.90104866	27.66738319	-0.763265684	623.4726715	31.27779961	0	12	7	2.22044604925031e-16	0.197815933610512	0.0105384094640613	0.0694514476915246
1750	110378	2023	2	0	65.69950104	-0.12299357	1.537417173	623.4726715	31.27779961	0	12	8	3.1398483651424e-11	0.403123531653146	0.410785675048828	0.271303068911124
1751	110378	2023	10	0	74.51292801	33.74609852	15.46250796	623.4726715	31.27779961	0	12	5	1.03928651940208e-10	0.55098861353607	0.0445275120437145	0.198505375227904
1752	110378	2023	11	0	71.54406548	104.1012268	8.062467813	623.4726715	31.27779961	0	12	5	2.22044604925031e-16	0.55098861353607	0.0445275120437145	0.198505375193262
1753	110378	2023	12	0	77.96290016	108.7048759	2.543402076	623.4726715	31.27779961	0	12	7	2.22044604925031e-16	0.55098861353607	0.0445275120437145	0.198505375193262
1754	110378	2024	1	0	73.51395607	32.98351192	0.509701543	623.4726715	31.27779961	0	12	7	2.22044604925031e-16	0.419134673614602	0.0310560241341591	0.150063565916254
1755	110378	2024	2	0	78.54426956	89.91827393	3.703334689	623.4726715	31.27779961	0	12	8	2.22044604925031e-16	0.55098861353607	0.0445275120437145	0.198505375193262
1756	110379	2021	10	0	75.45223236	50.85189056	15.58761168	623.5401611	26.00591898	0	12	6	9.04373329823171e-12	0.55098861353607	0.0445275120437145	0.198505375196276
1757	110379	2021	11	0	75.74276733	118.4580727	8.823195457	623.5401611	26.00591898	0	12	5	2.22044604925031e-16	0.55098861353607	0.0445275120437145	0.198505375193262
1758	110379	2021	12	0	69.47159195	17.41576576	2.13100028	623.5401611	26.00591898	0	12	7	4.65579222539143e-12	0.55098861353607	0.0445275120437145	0.198505375194814
1759	110379	2022	1	0	66.34382629	8.721389294	-1.493543208	623.5401611	26.00591898	0	12	7	3.35420370580446e-12	0.166343400142941	0.00907134916633368	0.0584715831042096
1760	110379	2022	2	0	63.21776772	4.832059622	-0.534955114	623.5401611	26.00591898	0	12	8	8.27899236517976e-12	0.197815933610512	0.0105384094640613	0.0694514476942842
1761	110379	2022	10	0	73.47277832	147.061058	13.98815823	623.5401611	26.00591898	0	12	6	2.22044604925031e-16	0.55098861353607	0.0445275120437145	0.198505375193262
1762	110379	2022	11	0	71.21238327	60.75535583	9.742033005	623.5401611	26.00591898	0	12	5	2.22044604925031e-16	0.55098861353607	0.0445275120437145	0.198505375193262
1763	110379	2022	12	0	69.43280792	27.19311428	-1.379773796	623.5401611	26.00591898	0	12	7	1.24729055972514e-13	0.166343400142941	0.00907134916633368	0.0584715831031331
1764	110379	2023	1	0	69.88000107	27.55312443	-0.74904713	623.5401611	26.00591898	0	12	7	1.63899627038477e-13	0.197815933610512	0.0105384094640613	0.0694514476915792
1765	110379	2023	2	0	65.70439529	-0.124028057	1.542942286	623.5401611	26.00591898	0	12	8	7.20940972971523e-11	0.403123531653146	0.410785675048828	0.271303068924689
1766	110379	2023	10	0	74.50868607	33.50137711	15.46751738	623.5401611	26.00591898	0	12	6	2.2879293455276e-10	0.55098861353607	0.0445275120437145	0.198505375269526
1767	110379	2023	11	0	71.53419876	103.6527901	8.075341225	623.5401611	26.00591898	0	12	5	2.22044604925031e-16	0.55098861353607	0.0445275120437145	0.198505375193262
1768	110379	2023	12	0	77.96414566	108.8825455	2.557500362	623.5401611	26.00591898	0	12	7	2.22044604925031e-16	0.55098861353607	0.0445275120437145	0.198505375193262
1769	110379	2024	1	0	73.51119614	32.97651863	0.521523893	623.5401611	26.00591898	0	12	7	1.40078447896623e-13	0.419134673614602	0.0323762856423855	0.150503653085709
1770	110379	2024	2	0	78.54378891	90.16290283	3.712985992	623.5401611	26.00591898	0	12	8	2.22044604925031e-16	0.55098861353607	0.0445275120437145	0.198505375193262
1771	110380	2021	10	0	75.45418358	50.67849541	15.59244084	623.6076813	23.35164165	0	12	6	1.42053675258055e-11	0.55098861353607	0.0445275120437145	0.198505375197997
1772	110380	2021	11	0	75.73811531	118.3710327	8.834052801	623.6076813	23.35164165	0	12	5	2.22044604925031e-16	0.55098861353607	0.0445275120437145	0.198505375193262
1773	110380	2021	12	0	69.47661591	17.38969088	2.143358111	623.6076813	23.35164165	0	12	7	7.13532231753505e-12	0.55098861353607	0.0445275120437145	0.19850537519564
1774	110380	2022	1	0	66.32470512	8.714381456	-1.480614096	623.6076813	23.35164165	0	12	8	4.681420533452e-12	0.166343400142941	0.00907134916633368	0.058471583104652
1775	110380	2022	2	0	63.20202923	4.838944435	-0.525737613	623.6076813	23.35164165	0	12	8	1.25686131033382e-11	0.197815933610512	0.0105384094640613	0.0694514476957141
1776	110380	2022	10	0	73.47128105	146.6151314	13.99216819	623.6076813	23.35164165	0	12	6	2.22044604925031e-16	0.55098861353607	0.0445275120437145	0.198505375193262
1777	110380	2022	11	0	71.19674301	60.24826241	9.750710487	623.6076813	23.35164165	0	12	5	1.00778374438734e-13	0.55098861353607	0.0445275120437145	0.198505375193295
1778	110380	2022	12	0	69.40659523	27.03920507	-1.364507079	623.6076813	23.35164165	0	12	7	1.95772594310897e-13	0.166343400142941	0.00907134916633368	0.0584715831031568
1779	110380	2023	1	0	69.85653114	27.43828011	-0.734676331	623.6076813	23.35164165	0	12	8	2.33669495316643e-13	0.197815933610512	0.0105384094640613	0.0694514476916025
1780	110380	2023	2	0	65.70908165	-0.124771042	1.548536211	623.6076813	23.35164165	0	12	8	1.09581283697396e-10	0.403123531653146	0.410785675048828	0.271303068937185
1781	110380	2023	10	0	74.50312424	33.26401901	15.47265172	623.6076813	23.35164165	0	12	6	3.63705080147379e-10	0.55098861353607	0.0445275120437145	0.198505375314497
1782	110380	2023	11	0	71.52310181	103.1942139	8.088230133	623.6076813	23.35164165	0	12	5	2.22044604925031e-16	0.55098861353607	0.0445275120437145	0.198505375193262
1783	110380	2023	12	0	77.96348572	109.0470352	2.571699142	623.6076813	23.35164165	0	12	7	2.22044604925031e-16	0.55098861353607	0.0445275120437145	0.198505375193262
1784	110380	2024	1	0	73.50716591	32.96497726	0.533390597	623.6076813	23.35164165	0	12	8	1.95794455142483e-13	0.419134673614602	0.0323762856423855	0.150503653085728
1785	110380	2024	2	0	78.54273796	90.38905716	3.722694635	623.6076813	23.35164165	0	12	8	2.22044604925031e-16	0.55098861353607	0.0445275120437145	0.198505375193262
1786	110381	2021	10	0	75.45748138	50.3306303	15.60220838	623.6751556	23.21803665	0	12	6	1.55533050097338e-11	0.55098861353607	0.0445275120437145	0.198505375198446
1787	110381	2021	11	0	75.72757339	118.1956711	8.855960846	623.6751556	23.21803665	0	12	6	2.22044604925031e-16	0.55098861353607	0.0445275120437145	0.198505375193262
1788	110381	2021	12	0	69.48489952	17.33593464	2.168244779	623.6751556	23.21803665	0	12	7	7.43763553952053e-12	0.55098861353607	0.0445275120437145	0.198505375195741
1789	110381	2022	1	0	66.2844696	8.701000214	-1.454616636	623.6751556	23.21803665	0	12	8	4.82700243229688e-12	0.166343400142941	0.00907134916633368	0.0584715831047005
1790	110381	2022	2	0	63.17003918	4.852967381	-0.50727094	623.6751556	23.21803665	0	12	8	1.28511677625681e-11	0.197815933610512	0.0105384094640613	0.0694514476958083
1791	110381	2022	10	0	73.46796989	145.7036133	14.00029373	623.6751556	23.21803665	0	12	6	2.22044604925031e-16	0.55098861353607	0.0445275120437145	0.198505375193262
1792	110381	2022	11	0	71.16432381	59.23078823	9.768321037	623.6751556	23.21803665	0	12	6	1.15132467256438e-13	0.55098861353607	0.0445275120437145	0.1985053751933
1793	110381	2022	12	0	69.3509922	26.72779274	-1.333724588	623.6751556	23.21803665	0	12	7	2.14111479184939e-13	0.166343400142941	0.00907134916633368	0.0584715831031629
1794	110381	2023	1	0	69.80727959	27.20801687	-0.705804586	623.6751556	23.21803665	0	12	8	2.51456592726262e-13	0.197815933610512	0.0105384094640613	0.0694514476916084
1795	110381	2023	2	0	65.71826553	-0.125937905	1.559779733	623.6751556	23.21803665	0	12	8	1.12319522379034e-10	0.403123531653146	0.410785675048828	0.271303068938098
1796	110381	2023	10	0	74.49074364	32.79833221	15.4830277	623.6751556	23.21803665	0	12	6	4.07054448794394e-10	0.55098861353607	0.0445275120437145	0.198505375328946
1797	110381	2023	11	0	71.49975014	102.2691574	8.114006758	623.6751556	23.21803665	0	12	6	2.22044604925031e-16	0.55098861353607	0.0445275120437145	0.198505375193262
1798	110381	2023	12	0	77.96033478	109.3623161	2.600185215	623.6751556	23.21803665	0	12	7	2.22044604925031e-16	0.55098861353607	0.0445275120437145	0.198505375193262
1799	110381	2024	1	0	73.49792099	32.93767738	0.557156324	623.6751556	23.21803665	0	12	8	2.02671737988858e-13	0.298429279912005	0.0323762856423855	0.110268521851531
1800	110381	2024	2	0	78.54011536	90.82149124	3.742152274	623.6751556	23.21803665	0	12	8	2.22044604925031e-16	0.55098861353607	0.0445275120437145	0.198505375193262
1801	110382	2021	10	0	75.4596138	49.98163223	15.61218524	581.0592575	23.52772427	0	12	6	9.33273990751561e-11	0.55098861353607	0.0445275120437145	0.198505375224371
1802	110382	2021	11	0	75.71464539	118.018877	8.878238201	581.0592575	23.52772427	0	12	6	2.22044604925031e-16	0.55098861353607	0.0445275120437145	0.198505375193262
1803	110382	2021	12	0	69.48973465	17.27921104	2.193463445	581.0592575	23.52772427	0	12	7	4.24990601760838e-11	0.55098861353607	0.0445275120437145	0.198505375207428
1804	110382	2022	1	0	66.24045181	8.688996077	-1.428361595	581.0592575	23.52772427	0	12	8	2.72589138874643e-11	0.166343400142941	0.00907134916633368	0.0584715831121778
1805	110382	2022	2	0	63.13715458	4.867549777	-0.488752358	581.0592575	23.52772427	0	12	8	7.19858150181975e-11	0.197815933610512	0.0153689123690128	0.0710616153505037
1806	110382	2022	10	0	73.4640274	144.7541237	14.00862312	581.0592575	23.52772427	0	12	6	2.22044604925031e-16	0.55098861353607	0.0445275120437145	0.198505375193262
1807	110382	2022	11	0	71.12969208	58.20822525	9.786427259	581.0592575	23.52772427	0	12	6	7.88091944309767e-13	0.55098861353607	0.0445275120437145	0.198505375193524
1808	110382	2022	12	0	69.28919601	26.40995216	-1.302451521	581.0592575	23.52772427	0	12	7	1.28436240700952e-12	0.166343400142941	0.00907134916633368	0.0584715831035196
1809	110382	2023	1	0	69.75351715	26.97664022	-0.6766918	581.0592575	23.52772427	0	12	8	1.48264659151864e-12	0.197815933610512	0.0105384094640613	0.0694514476920188
1810	110382	2023	2	0	65.72708511	-0.126443358	1.571123451	581.0592575	23.52772427	0	12	8	6.30727855646131e-10	0.429524908978569	0.410785675048828	0.280103528219375
1811	110382	2023	10	0	74.47591972	32.35194969	15.49360347	581.0592575	23.52772427	0	12	6	2.4866234852857e-09	0.55098861353607	0.0445275120437145	0.198505376022136
1812	110382	2023	11	0	71.47416496	101.3302155	8.139768124	581.0592575	23.52772427	0	12	6	2.22044604925031e-16	0.55098861353607	0.0445275120437145	0.198505375193262
1813	110382	2023	12	0	77.95358849	109.6499176	2.628837168	581.0592575	23.52772427	0	12	7	2.22044604925031e-16	0.55098861353607	0.0445275120437145	0.198505375193262
1814	110382	2024	1	0	73.48637581	32.90227699	0.580976576	581.0592575	23.52772427	0	12	8	1.15111477923312e-12	0.298429279912005	0.0323762856423855	0.110268521851847
1815	110382	2024	2	0	78.53649902	91.21324921	3.761676729	581.0592575	23.52772427	0	12	8	2.22044604925031e-16	0.55098861353607	0.0445275120437145	0.198505375193262
1816	110383	2021	10	0	75.46039963	49.80710411	15.61722374	271.6810617	24.09326887	0.636363636	12	6	3.4097072217783e-05	0.55098861353607	0.0485275983810425	0.199850102996443
1817	110383	2021	11	0	75.70760727	117.9304047	8.889464855	271.6810617	24.09326887	0.636363636	12	5	2.604762577698e-12	0.55098861353607	0.0485275983810425	0.199838737306573
1818	110383	2021	12	0	69.49131012	17.2501688	2.206153274	271.6810617	24.09326887	0.636363636	12	7	1.51536631257555e-05	0.55098861353607	0.0485275983810425	0.199843788526746
1819	110383	2022	1	0	66.21754837	8.683365345	-1.415174901	271.6810617	24.09326887	0.636363636	12	8	9.66046094164081e-06	0.166343400142941	0.00938158482313156	0.058578215142338
1820	110383	2022	2	0	63.12052155	4.87499404	-0.479482949	271.6810617	24.09326887	0.636363636	12	8	2.54095285375186e-05	0.197815933610512	0.0160701498389244	0.0713038309926581
1821	110383	2022	10	0	73.4618988	144.2702255	14.01283693	271.6810617	24.09326887	0.636363636	12	6	1.52188317249477e-13	0.55098861353607	0.0485275983810425	0.199838737305755
1822	110383	2022	11	0	71.11183929	57.69604301	9.795600414	271.6810617	24.09326887	0.636363636	12	5	3.36006827088386e-07	0.55098861353607	0.0485275983810425	0.19983884930798
1823	110383	2022	12	0	69.25679016	26.24961472	-1.286694229	271.6810617	24.09326887	0.636363636	12	7	4.69280989046151e-07	0.166343400142941	0.00938158482313156	0.0585751514156872
1824	110383	2023	1	0	69.72553635	26.86068249	-0.66207996	271.6810617	24.09326887	0.636363636	12	8	5.36968963656811e-07	0.197815933610512	0.0108982659876347	0.0695715788557036
1825	110383	2023	2	0	65.73140717	-0.126524933	1.576817572	271.6810617	24.09326887	0.636363636	12	8	0.000222869956284692	0.456572049696546	0.565792918205261	0.340862612619364
1826	110383	2023	10	0	74.46791458	32.13389587	15.49893761	271.6810617	24.09326887	0.636363636	12	6	0.000914903743336729	0.55098861353607	0.0485275983810425	0.20014370522015
1827	110383	2023	11	0	71.4608345	100.8577538	8.152641773	271.6810617	24.09326887	0.636363636	12	5	3.61072854293061e-11	0.55098861353607	0.0485275983810425	0.19983873731774
1828	110383	2023	12	0	77.94933319	109.7867279	2.643201828	271.6810617	24.09326887	0.636363636	12	7	5.81144918972381e-13	0.55098861353607	0.0485275983810425	0.199838737305898
1829	110383	2024	1	0	73.48004532	32.88263512	0.592897803	271.6810617	24.09326887	0.636363636	12	8	4.09311795760503e-07	0.298429279912005	0.0327539667487144	0.110394551990838
1830	110383	2024	2	0	78.53445435	91.39872742	3.771452188	271.6810617	24.09326887	0.636363636	12	8	3.40143701941525e-11	0.55098861353607	0.0485275983810425	0.199838737317042
1831	110599	2021	10	0	75.05215645	16.88267994	16.97331905	111.7687654	29.1209465	0.181818182	12	4	0.938460902198108	0.55098861353607	0.0445275120437145	0.511325675925964
1832	110599	2021	11	0	73.88997841	68.59466171	10.27660656	111.7687654	29.1209465	0.181818182	12	5	2.14229797650516e-05	0.55098861353607	0.0445275120437145	0.198512516186517
1833	110599	2021	12	0	71.47721291	10.55377221	4.122955441	111.7687654	29.1209465	0.181818182	12	4	0.067615508817272	0.55098861353607	0.0445275120437145	0.221043878132352
1834	110599	2022	1	0	66.59359932	4.120348334	1.355403662	111.7687654	29.1209465	0.181818182	12	4	0.0431440732601657	0.332197679699491	0.0425291061401367	0.139290286366598
1835	110599	2022	2	0	62.47957134	3.618770361	1.621997774	111.7687654	29.1209465	0.181818182	12	4	0.0400693984279584	0.382265000178282	0.0425291061401367	0.154954501582126
1836	110599	2022	10	0	70.95163727	32.40693283	15.45519304	111.7687654	29.1209465	0.181818182	12	4	0.209001854698668	0.55098861353607	0.0445275120437145	0.268172660092818
1837	110599	2022	11	0	72.39462852	33.02781487	11.49818277	111.7687654	29.1209465	0.181818182	12	5	0.0330802966657347	0.55098861353607	0.0445275120437145	0.209532140748506
1838	110599	2022	12	0	71.04911232	24.40920687	1.875154644	111.7687654	29.1209465	0.181818182	12	4	0.00159048694663358	0.592846288575926	0.0445275120437145	0.212988095855425
1839	110599	2023	1	0	71.83839417	47.42948914	2.01453653	111.7687654	29.1209465	0.181818182	12	4	2.09633284853413e-05	0.55098861353607	0.0445275120437145	0.198512362969423
1840	110599	2023	2	0	68.9017086	30.1504221	3.548360586	111.7687654	29.1209465	0.181818182	12	4	0.00101519668710186	0.55098861353607	0.0445275120437145	0.198843774088962
1841	110599	2023	10	0	73.69754219	5.733625531	16.63231134	111.7687654	29.1209465	0.181818182	12	4	0.990200147286514	0.55098861353607	0.0445275120437145	0.528572090955433
1842	110599	2023	11	0	72.58030319	79.00487137	10.46981835	111.7687654	29.1209465	0.181818182	12	5	2.84738907369108e-06	0.55098861353607	0.0445275120437145	0.198506324322953
1843	110599	2023	12	0	79.08613205	63.42184448	5.253573537	111.7687654	29.1209465	0.181818182	12	4	7.95544722109614e-06	0.55098861353607	0.0445275120437145	0.198508027009002
1844	110599	2024	1	0	75.37926865	52.01213264	3.388813138	111.7687654	29.1209465	0.181818182	12	4	2.20372964182029e-05	0.55098861353607	0.0445275120437145	0.198512720958734
1845	110599	2024	2	0	80.12653542	117.1464252	6.102478385	111.7687654	29.1209465	0.181818182	12	4	3.95550534542042e-10	0.55098861353607	0.0445275120437145	0.198505375325112
1846	110600	2021	10	0	75.061203	17.01036072	16.96908061	54.808465	27.5094532	0.5	12	4	0.995172628782954	0.55098861353607	0.0445275120437145	0.53022958478758
1847	110600	2021	11	0	73.90855662	68.79092153	10.25957521	54.808465	27.5094532	0.5	12	5	0.000284119260406257	0.55098861353607	0.0445275120437145	0.198600081613397
1848	110600	2021	12	0	71.49835205	10.38502757	4.11320289	54.808465	27.5094532	0.5	12	5	0.486845708527293	0.55098861353607	0.0445275120437145	0.360787278035693
1849	110600	2022	1	0	66.64156342	4.133460045	1.360847036	54.808465	27.5094532	0.5	12	3	0.406879167036611	0.332197679699491	0.0425291061401367	0.260535317625413
1850	110600	2022	2	0	62.46311061	3.581712564	1.631920735	54.808465	27.5094532	0.5	12	4	0.369294991334242	0.382265000178282	0.0425291061401367	0.26469636588422
1851	110600	2022	10	0	70.94556173	32.05372175	15.46159045	54.808465	27.5094532	0.5	12	4	0.797430443544376	0.55098861353607	0.0445275120437145	0.464315523041387
1852	110600	2022	11	0	72.46257782	33.02805456	11.49223582	54.808465	27.5094532	0.5	12	5	0.322364957577796	0.55098861353607	0.0445275120437145	0.305960361052527
1853	110600	2022	12	0	71.15158081	24.509154	1.885290901	54.808465	27.5094532	0.5	12	5	0.0197031577802963	0.592846288575926	0.0445275120437145	0.219025652799979
1854	110600	2023	1	0	71.91808065	48.00693893	2.021098137	54.808465	27.5094532	0.5	12	3	0.000286678199576574	0.55098861353607	0.0445275120437145	0.19860093459312
1855	110600	2023	2	0	68.91156514	30.38596535	3.566693147	54.808465	27.5094532	0.5	12	4	0.0134218784809302	0.55098861353607	0.0445275120437145	0.202979334686905
1856	110600	2023	10	0	73.71759796	5.672200998	16.62688764	54.808465	27.5094532	0.5	12	4	0.999294880398653	0.55098861353607	0.0445275120437145	0.531603668659479
1857	110600	2023	11	0	72.60457357	79.23163605	10.47499371	54.808465	27.5094532	0.5	12	5	3.79768819301852e-05	0.55098861353607	0.0445275120437145	0.198518034153905
1858	110600	2023	12	1	79.08089701	63.31976191	5.267012437	54.808465	27.5094532	0.5	12	5	0.000103706106606442	0.55098861353607	0.0445275120437145	0.198539943895464
1859	110600	2024	1	0	75.37029012	51.82067108	3.404304822	54.808465	27.5094532	0.5	12	3	0.000348960115758147	0.55098861353607	0.0445275120437145	0.198621695231848
1860	110600	2024	2	0	80.10975647	117.5773468	6.119098663	54.808465	27.5094532	0.5	12	4	5.08439194259555e-09	0.55098861353607	0.0445275120437145	0.198505376888059
1861	110601	2021	10	0	75.06745148	16.94538879	16.97200966	42.00681877	28.20996904	0.727272727	12	4	0.996899821288257	0.55098861353607	0.0485275983810425	0.532138677735123
1862	110601	2021	11	0	73.91102219	68.85523605	10.25769758	42.00681877	28.20996904	0.727272727	12	5	0.000431017433218107	0.55098861353607	0.0485275983810425	0.199982409783444
1863	110601	2021	12	0	71.50582123	10.30686712	4.119301319	42.00681877	28.20996904	0.727272727	12	6	0.576346156271143	0.55098861353607	0.0485275983810425	0.391954122729419
1864	110601	2022	1	0	66.7088089	4.135864019	1.374559581	42.00681877	28.20996904	0.727272727	12	4	0.494027986601282	0.332197679699491	0.0460598357021809	0.290761834000985
1865	110601	2022	2	0	62.48755455	3.53971529	1.645300269	42.00681877	28.20996904	0.727272727	12	4	0.477855833662029	0.382265000178282	0.0460598357021809	0.302060223180831
1866	110601	2022	10	0	70.94491577	31.8140583	15.46850967	42.00681877	28.20996904	0.727272727	12	4	0.864146106898384	0.55098861353607	0.0485275983810425	0.487887439605166
1867	110601	2022	11	0	72.51876831	33.08230591	11.49272251	42.00681877	28.20996904	0.727272727	12	5	0.4209368080409	0.55098861353607	0.0485275983810425	0.340151006652671
1868	110601	2022	12	0	71.22112274	24.51779079	1.901850045	42.00681877	28.20996904	0.727272727	12	6	0.0278217021307819	0.592846288575926	0.0485275983810425	0.223065196362584
1869	110601	2023	1	0	71.97648239	48.44285202	2.032238483	42.00681877	28.20996904	0.727272727	12	4	0.000374429434726698	0.55098861353607	0.0485275983810425	0.19996354711728
1870	110601	2023	2	0	68.94100189	30.53474331	3.581289411	42.00681877	28.20996904	0.727272727	12	4	0.020100173351776	0.55098861353607	0.0485275983810425	0.20653879508963
1871	110601	2023	10	0	73.73051453	5.639369726	16.6273632	42.00681877	28.20996904	0.727272727	12	4	0.999544691793381	0.55098861353607	0.0485275983810425	0.533020301236831
1872	110601	2023	11	0	72.61334991	79.38121414	10.4850893	42.00681877	28.20996904	0.727272727	12	5	5.70367673441095e-05	0.55098861353607	0.0485275983810425	0.199857749561486
1873	110601	2023	12	1	79.0631218	63.39476585	5.283330441	42.00681877	28.20996904	0.727272727	12	6	0.000144810726077985	0.55098861353607	0.0485275983810425	0.19988700754773
1874	110601	2024	1	0	75.36056137	51.83757019	3.420651674	42.00681877	28.20996904	0.727272727	12	4	0.000493036571514525	0.55098861353607	0.0485275983810425	0.200003082829542
1875	110601	2024	2	0	80.09292984	118.1071053	6.132947683	42.00681877	28.20996904	0.727272727	12	4	7.09393326432287e-09	0.55098861353607	0.0485275983810425	0.199838739670349
1876	110602	2021	10	0	75.0716877	16.95453501	16.97230577	23.03045464	23.88074684	0.857142857	12	1	0.9994536865643	0.55098861353607	0.0485275983810425	0.532989966160471
1877	110602	2021	11	0	73.91603279	68.93242073	10.25268269	23.03045464	23.88074684	0.857142857	12	0	0.00287345190027527	0.55098861353607	0.0349629931151867	0.196275019517177
1878	110602	2021	12	0	71.51322556	10.22904396	4.119428515	23.03045464	23.88074684	0.857142857	12	1	0.90379108350417	0.55098861353607	0.0485275983810425	0.501102431807094
1879	110602	2022	1	0	66.74551773	4.142678976	1.381914765	23.03045464	23.88074684	0.857142857	12	0	0.859286048110979	0.332197679699491	0.0336852893233299	0.408389672377933
1880	110602	2022	2	0	62.48983574	3.513982415	1.65367198	23.03045464	23.88074684	0.857142857	12	0	0.851810877497792	0.382265000178282	0.0336852893233299	0.422587055666468
1881	110602	2022	10	0	70.94217491	31.6172986	15.4733665	23.03045464	23.88074684	0.857142857	12	1	0.974177189901897	0.55098861353607	0.0485275983810425	0.524564467273003
1882	110602	2022	11	0	72.55785942	33.10921383	11.49181628	23.03045464	23.88074684	0.857142857	12	0	0.83130701250012	0.55098861353607	0.0349629931151867	0.472419539717126
1883	110602	2022	12	0	71.27254868	24.54790545	1.91162473	23.03045464	23.88074684	0.857142857	12	1	0.163237032416481	0.592846288575926	0.0485275983810425	0.26820363979115
1884	110602	2023	1	0	72.01834869	48.77315426	2.038964391	23.03045464	23.88074684	0.857142857	12	0	0.00219574427357509	0.55098861353607	0.0349629931151867	0.196049116974944
1885	110602	2023	2	0	68.95354271	30.66648626	3.592616379	23.03045464	23.88074684	0.857142857	12	0	0.111303681605497	0.55098861353607	0.0349629931151867	0.232418429418918
1886	110602	2023	10	0	73.73892975	5.61308682	16.62638664	23.03045464	23.88074684	0.857142857	12	1	0.999920462849339	0.55098861353607	0.0485275983810425	0.533145558255484
1887	110602	2023	11	0	72.62190437	79.5091095	10.49075985	23.03045464	23.88074684	0.857142857	12	0	0.000379414896411848	0.55098861353607	0.0349629931151867	0.195443673849223
1888	110602	2023	12	0	79.05319595	63.40382195	5.2938025	23.03045464	23.88074684	0.857142857	12	1	0.000986181605379189	0.55098861353607	0.0485275983810425	0.200167464507497
1889	110602	2024	1	0	75.35248756	51.79616261	3.431698143	23.03045464	23.88074684	0.857142857	12	0	0.00309970477038166	0.55098861353607	0.0349629931151867	0.196350437140546
1890	110602	2024	2	0	80.08104515	118.4427052	6.143352389	23.03045464	23.88074684	0.857142857	12	0	4.15430396439612e-08	0.55098861353607	0.0349629931151867	0.195317216064766
1891	110603	2021	10	0	75.07945824	16.96245861	16.97352552	0	24.46346092	1	12	0	0.999790233114695	0.55098861353607	0.0329231731593609	0.527900673270042
1892	110603	2021	11	0	73.92438316	69.07725525	10.24375033	0	24.46346092	1	12	0	0.00661591930556969	0.55098861353607	0.0329231731593609	0.196842568667
1893	110603	2021	12	0	71.52620506	10.07700229	4.120834589	0	24.46346092	1	12	0	0.961913396486704	0.55098861353607	0.0329231731593609	0.515275061060712
1894	110603	2022	1	0	66.81731415	4.157511711	1.397475898	0	24.46346092	1	12	0	0.936374533449153	0.332197679699491	0.0317175649106503	0.433429926019765
1895	110603	2022	2	0	62.49393082	3.462900758	1.670946121	0	24.46346092	1	12	0	0.933210633196809	0.382265000178282	0.0293940026313066	0.448289878668799
1896	110603	2022	10	0	70.93626785	31.22413778	15.48343158	0	24.46346092	1	12	0	0.990704264153547	0.55098861353607	0.0329231731593609	0.524872016949659
1897	110603	2022	11	0	72.63408089	33.17060089	11.49077845	0	24.46346092	1	12	0	0.921123600693626	0.55098861353607	0.0329231731593609	0.501678462463019
1898	110603	2022	12	0	71.37024689	24.60265684	1.931931973	0	24.46346092	1	12	0	0.338534612905536	0.592846288575926	0.0329231731593609	0.321434691546941
1899	110603	2023	1	0	72.09850121	49.42838573	2.053120673	0	24.46346092	1	12	0	0.004662725708014	0.55098861353607	0.0329231731593609	0.196191504134482
1900	110603	2023	2	0	68.97811317	30.93336248	3.615575135	0	24.46346092	1	12	0	0.223299643418621	0.55098861353607	0.0329231731593609	0.269070476704684
1901	110603	2023	10	0	73.75359726	5.564838767	16.62500286	0	24.46346092	1	12	0	0.999969776173038	0.55098861353607	0.0329231731593609	0.527960520956157
1902	110603	2023	11	0	72.63699913	79.76721573	10.50257778	0	24.46346092	1	12	0	0.000866638369268036	0.55098861353607	0.0329231731593609	0.194926141688233
1903	110603	2023	12	0	79.03152084	63.4367466	5.31520772	0	24.46346092	1	12	0	0.0025725908239352	0.55098861353607	0.0329231731593609	0.195494792506455
1904	110603	2024	1	0	75.3348217	51.7279644	3.45415324	0	24.46346092	1	12	0	0.00753309141940795	0.55098861353607	0.0329231731593609	0.197148292704946
1905	110603	2024	2	0	80.05673981	119.1290112	6.164365172	0	24.46346092	1	12	0	8.75216039534267e-08	0.55098861353607	0.0329231731593609	0.194637291405678
1906	110604	2021	10	0	75.08458964	17.04885928	16.97221692	0	23.90601015	1	12	0	0.999804578079109	0.55098861353607	0.0329231731593609	0.527905454924847
1907	110604	2021	11	0	73.93383535	69.23751577	10.23196952	0	23.90601015	1	12	0	0.00696470407226506	0.55098861353607	0.0329231731593609	0.196958830255899
1908	110604	2021	12	0	71.53833008	9.925938924	4.116367976	0	23.90601015	1	12	0	0.965936184569178	0.55098861353607	0.0329231731593609	0.516615990421536
1909	110604	2022	1	0	66.85770925	4.179271221	1.40657568	0	23.90601015	1	12	0	0.94159063738735	0.332197679699491	0.0317175649106503	0.435168627332497
1910	110604	2022	2	0	62.4752388	3.430406014	1.683144848	0	23.90601015	1	12	0	0.939107738300927	0.382265000178282	0.0293940026313066	0.450255580370172
1911	110604	2022	10	0	70.92814128	30.87522252	15.4915994	0	23.90601015	1	12	0	0.992058442230634	0.55098861353607	0.0329231731593609	0.525323409642022
1912	110604	2022	11	0	72.69257863	33.19653829	11.4887778	0	23.90601015	1	12	0	0.927161889665764	0.55098861353607	0.0329231731593609	0.503691225453732
1913	110604	2022	12	0	71.44947052	24.68164762	1.945777337	0	23.90601015	1	12	0	0.357872325748314	0.592846288575926	0.0329231731593609	0.327880595827867
1914	110604	2023	1	0	72.16202799	49.96126938	2.063257933	0	23.90601015	1	12	0	0.0046365568559504	0.55098861353607	0.0329231731593609	0.196182781183794
1915	110604	2023	2	0	68.98590342	31.18376096	3.635378997	0	23.90601015	1	12	0	0.232030094534017	0.55098861353607	0.0329231731593609	0.271980627076483
1916	110604	2023	10	0	73.76235962	5.524346034	16.62253698	0	23.90601015	1	12	0	0.999972518563977	0.55098861353607	0.0329231731593609	0.527961435086469
1917	110604	2023	11	0	72.65147654	80.0079244	10.51024723	0	23.90601015	1	12	0	0.000907462736548316	0.55098861353607	0.0329231731593609	0.19493974981066
1918	110604	2023	12	0	79.01701864	63.39729182	5.331053734	0	23.90601015	1	12	0	0.00284858651776156	0.55098861353607	0.0329231731593609	0.195586791071064
1919	110604	2024	1	0	75.3183314	51.60028458	3.471541882	0	23.90601015	1	12	0	0.00848437438363405	0.55098861353607	0.0329231731593609	0.197465387026355
1920	110604	2024	2	0	80.03727722	119.5855026	6.182035923	0	23.90601015	1	12	0	8.81082828122372e-08	0.55098861353607	0.0329231731593609	0.194637291601238
1921	110605	2021	10	0	75.08856201	16.93566895	16.97768116	0	23.64284563	1	12	0	0.999817123827211	0.55098861353607	0.0329231731593609	0.527909636840881
1922	110605	2021	11	0	73.93077469	69.25741196	10.23440886	0	23.64284563	1	12	0	0.00723672131340804	0.55098861353607	0.0329231731593609	0.197049502669613
1923	110605	2021	12	0	71.53887939	9.861968517	4.127208948	0	23.64284563	1	12	0	0.967831842543614	0.55098861353607	0.0329231731593609	0.517247876413015
1924	110605	2022	1	0	66.91874695	4.18396759	1.423996806	0	23.64284563	1	12	0	0.944471772353142	0.332197679699491	0.0317175649106503	0.436129005654428
1925	110605	2022	2	0	62.49812889	3.387529135	1.698842108	0	23.64284563	1	12	0	0.942405039282783	0.382265000178282	0.0293940026313066	0.451354680697457
1926	110605	2022	10	0	70.92584229	30.63520432	15.49982262	0	23.64284563	1	12	0	0.992750051780515	0.55098861353607	0.0329231731593609	0.525553946158649
1927	110605	2022	11	0	72.74113464	33.29091644	11.49208021	0	23.64284563	1	12	0	0.929057820314449	0.55098861353607	0.0329231731593609	0.504323202336627
1928	110605	2022	12	0	71.49759674	24.66418457	1.965212226	0	23.64284563	1	12	0	0.371298762362115	0.592846288575926	0.0329231731593609	0.332356074699134
1929	110605	2023	1	0	72.20545578	50.39273453	2.076963067	0	23.64284563	1	12	0	0.00449061680488046	0.55098861353607	0.0329231731593609	0.196134134500104
1930	110605	2023	2	0	69.01300812	31.34667301	3.651150465	0	23.64284563	1	12	0	0.235554816475457	0.55098861353607	0.0329231731593609	0.273155534390296
1931	110605	2023	10	0	73.7676506	5.508379936	16.62502956	0	23.64284563	1	12	0	0.999973758686196	0.55098861353607	0.0329231731593609	0.527961848460542
1932	110605	2023	11	0	72.6523056	80.16321564	10.52204084	0	23.64284563	1	12	0	0.000923238264569093	0.55098861353607	0.0329231731593609	0.19494500832
1933	110605	2023	12	0	78.99240875	63.53992462	5.349004745	0	23.64284563	1	12	0	0.00290839323231816	0.55098861353607	0.0329231731593609	0.195606726642583
1934	110605	2024	1	0	75.30278778	51.68011093	3.489166021	0	23.64284563	1	12	0	0.00877097967604167	0.55098861353607	0.0329231731593609	0.197560922123824
1935	110605	2024	2	0	80.0183754	120.2170372	6.196625948	0	23.64284563	1	12	0	8.1737145514033e-08	0.55098861353607	0.0329231731593609	0.194637289477526
1936	110606	2021	10	0	75.09095764	16.99791781	16.97753334	5.649072647	32.05287075	0.818181818	12	1	0.999031803303502	0.55098861353607	0.0485275983810425	0.532849338406872
1937	110606	2021	11	0	73.93528239	69.36992645	10.22648652	5.649072647	32.05287075	0.818181818	12	0	0.00148067774131206	0.55098861353607	0.0349629931151867	0.19581076146419
1938	110606	2021	12	0	71.54483541	9.743555387	4.125006517	5.649072647	32.05287075	0.818181818	12	1	0.854570507992312	0.55098861353607	0.0485275983810425	0.484695573303142
1939	110606	2022	1	0	66.94322205	4.205496788	1.432395935	5.649072647	32.05287075	0.818181818	12	0	0.780468173513031	0.332197679699491	0.0336852893233299	0.382117047511951
1940	110606	2022	2	0	62.47737376	3.364133199	1.709344904	5.649072647	32.05287075	0.818181818	12	0	0.774873900179763	0.382265000178282	0.0312222111970186	0.396120370518355
1941	110606	2022	10	0	70.91778564	30.35176214	15.50706228	5.649072647	32.05287075	0.818181818	12	1	0.965171263577579	0.55098861353607	0.0485275983810425	0.521562491831564
1942	110606	2022	11	0	72.78265127	33.32340749	11.4919192	5.649072647	32.05287075	0.818181818	12	0	0.731433368821168	0.55098861353607	0.0349629931151867	0.439128325157475
1943	110606	2022	12	0	71.54915619	24.72170766	1.9773405	5.649072647	32.05287075	0.818181818	12	1	0.101244527806777	0.55098861353607	0.0485275983810425	0.233586913241297
1944	110606	2023	1	0	72.24783071	50.80696233	2.086270968	5.649072647	32.05287075	0.818181818	12	0	0.000874600001251106	0.55098861353607	0.0349629931151867	0.195608735550836
1945	110606	2023	2	0	69.01548258	31.56071409	3.667804718	5.649072647	32.05287075	0.818181818	12	0	0.0585576954638326	0.55098861353607	0.0349629931151867	0.214836434038363
1946	110606	2023	10	0	73.76935832	5.485200405	16.62401644	5.649072647	32.05287075	0.818181818	12	1	0.999863193157805	0.55098861353607	0.0485275983810425	0.533126468358306
1947	110606	2023	11	0	72.66010793	80.36632538	10.52872721	5.649072647	32.05287075	0.818181818	12	0	0.000186056288559589	0.55098861353607	0.0349629931151867	0.195379220979939
1948	110606	2023	12	0	78.97782644	63.5252622	5.362255255	5.649072647	32.05287075	0.818181818	12	1	0.00056144099735841	0.55098861353607	0.0485275983810425	0.200025884304824
1949	110606	2024	1	0	75.28608704	51.59599559	3.503581524	5.649072647	32.05287075	0.818181818	12	0	0.00188398851163469	0.55098861353607	0.0349629931151867	0.195945198387631
1950	110606	2024	2	0	80.00193278	120.5960592	6.211216609	5.649072647	32.05287075	0.818181818	12	0	1.59419213492956e-08	0.55098861353607	0.0349629931151867	0.195317207531059
1951	110988	2021	10	0	75.4852066	51.58518219	15.55663347	779.1805878	37.144382	0	12	5	2.22044604925031e-16	0.55098861353607	0.0445275120437145	0.198505375193262
1952	110988	2021	11	0	75.84831619	119.1150627	8.75848484	779.1805878	37.144382	0	12	5	2.22044604925031e-16	0.55098861353607	0.0445275120437145	0.198505375193262
1953	110988	2021	12	0	69.52917099	17.55507469	2.05884552	779.1805878	37.144382	0	12	7	2.22044604925031e-16	0.55098861353607	0.0445275120437145	0.198505375193262
1954	110988	2022	1	0	66.47680283	8.695031643	-1.562347591	779.1805878	37.144382	0	12	5	2.22044604925031e-16	0.166343400142941	0.00907134916633368	0.0584715831030916
1955	110988	2022	2	0	63.26648712	4.79889679	-0.580298394	779.1805878	37.144382	0	12	5	2.22044604925031e-16	0.197815933610512	0.0105384094640613	0.0694514476915246
1956	110988	2022	10	0	73.49887085	149.4551773	13.96660423	779.1805878	37.144382	0	12	5	2.22044604925031e-16	0.55098861353607	0.0445275120437145	0.198505375193262
1957	110988	2022	11	0	71.31541443	62.7397213	9.69089222	779.1805878	37.144382	0	12	5	2.22044604925031e-16	0.55098861353607	0.0445275120437145	0.198505375193262
1958	110988	2022	12	0	69.67517853	27.90558815	-1.468938768	779.1805878	37.144382	0	12	7	2.22044604925031e-16	0.166343400142941	0.00907134916633368	0.0584715831030916
1959	110988	2023	1	0	70.03928375	28.07868671	-0.823524863	779.1805878	37.144382	0	12	5	2.22044604925031e-16	0.197815933610512	0.0105384094640613	0.0694514476915246
1960	110988	2023	2	0	65.65461349	-0.102770332	1.517816246	779.1805878	37.144382	0	12	5	2.22044604925031e-16	0.403123531653146	0.410785675048828	0.271303068900658
1961	110988	2023	10	0	74.59274292	34.26493454	15.43234921	779.1805878	37.144382	0	12	5	2.22044604925031e-16	0.55098861353607	0.0445275120437145	0.198505375193262
1962	110988	2023	11	0	71.61615753	105.6782608	8.013962746	779.1805878	37.144382	0	12	5	2.22044604925031e-16	0.55098861353607	0.0445275120437145	0.198505375193262
1963	110988	2023	12	0	78.0160408	108.6822472	2.489407063	779.1805878	37.144382	0	12	7	2.22044604925031e-16	0.55098861353607	0.0445275120437145	0.198505375193262
1964	110988	2024	1	0	73.56856537	33.1829071	0.463712692	779.1805878	37.144382	0	12	5	2.22044604925031e-16	0.267714977159943	0.0310560241341591	0.0995903337647006
1965	110988	2024	2	0	78.56622314	89.85527802	3.673868656	779.1805878	37.144382	0	12	5	2.22044604925031e-16	0.55098861353607	0.0445275120437145	0.198505375193262
1966	110989	2021	10	0	75.48809624	51.40408611	15.56129217	779.2649384	31.67857456	0	12	6	2.22044604925031e-16	0.55098861353607	0.0445275120437145	0.198505375193262
1967	110989	2021	11	0	75.84555817	119.0186939	8.769104004	779.2649384	31.67857456	0	12	5	2.22044604925031e-16	0.55098861353607	0.0445275120437145	0.198505375193262
1968	110989	2021	12	0	69.53736496	17.52986479	2.070948541	779.2649384	31.67857456	0	12	7	2.22044604925031e-16	0.55098861353607	0.0445275120437145	0.198505375193262
1969	110989	2022	1	0	66.4598999	8.685830116	-1.549506009	779.2649384	31.67857456	0	12	8	2.22044604925031e-16	0.166343400142941	0.00907134916633368	0.0584715831030916
1970	110989	2022	2	0	63.25057507	4.804819345	-0.571036577	779.2649384	31.67857456	0	12	8	2.22044604925031e-16	0.197815933610512	0.0105384094640613	0.0694514476915246
1971	110989	2022	10	0	73.49798012	149.0395241	13.97043157	779.2649384	31.67857456	0	12	6	2.22044604925031e-16	0.55098861353607	0.0445275120437145	0.198505375193262
1972	110989	2022	11	0	71.30153847	62.22312641	9.699160337	779.2649384	31.67857456	0	12	5	2.22044604925031e-16	0.55098861353607	0.0445275120437145	0.198505375193262
1973	110989	2022	12	0	69.65401077	27.75165176	-1.454097003	779.2649384	31.67857456	0	12	7	2.22044604925031e-16	0.166343400142941	0.00907134916633368	0.0584715831030916
1974	110989	2023	1	0	70.01959991	27.96444321	-0.809243113	779.2649384	31.67857456	0	12	8	2.22044604925031e-16	0.197815933610512	0.0105384094640613	0.0694514476915246
1975	110989	2023	2	0	65.65953827	-0.104298148	1.523383737	779.2649384	31.67857456	0	12	8	2.22044604925031e-16	0.403123531653146	0.410785675048828	0.271303068900658
1976	110989	2023	10	0	74.58934212	33.99599552	15.43738818	779.2649384	31.67857456	0	12	6	1.3183391610171e-13	0.55098861353607	0.0445275120437145	0.198505375193305
1977	110989	2023	11	0	71.60686874	105.2165051	8.026987553	779.2649384	31.67857456	0	12	5	2.22044604925031e-16	0.55098861353607	0.0445275120437145	0.198505375193262
1978	110989	2023	12	0	78.01873589	108.8810787	2.503534257	779.2649384	31.67857456	0	12	7	2.22044604925031e-16	0.55098861353607	0.0445275120437145	0.198505375193262
1979	110989	2024	1	0	73.56638908	33.17716789	0.475614242	779.2649384	31.67857456	0	12	8	2.22044604925031e-16	0.267714977159943	0.0310560241341591	0.0995903337647006
1980	110989	2024	2	0	78.56585884	90.1346283	3.683616161	779.2649384	31.67857456	0	12	8	2.22044604925031e-16	0.55098861353607	0.0445275120437145	0.198505375193262
1981	110990	2021	10	0	75.49318314	51.03925514	15.57073808	779.3492584	26.98614502	0	12	5	2.22044604925031e-16	0.55098861353607	0.0445275120437145	0.198505375193262
1982	110990	2021	11	0	75.83861351	118.8231468	8.790574312	779.3492584	26.98614502	0	12	5	2.22044604925031e-16	0.55098861353607	0.0445275120437145	0.198505375193262
1983	110990	2021	12	0	69.55177498	17.47736835	2.095352113	779.3492584	26.98614502	0	12	7	2.22044604925031e-16	0.55098861353607	0.0445275120437145	0.198505375193262
1984	110990	2022	1	0	66.42367172	8.66796279	-1.523644418	779.3492584	26.98614502	0	12	8	2.22044604925031e-16	0.166343400142941	0.00907134916633368	0.0584715831030916
1985	110990	2022	2	0	63.21799564	4.816838622	-0.552461565	779.3492584	26.98614502	0	12	8	2.22044604925031e-16	0.197815933610512	0.0105384094640613	0.0694514476915246
1986	110990	2022	10	0	73.49585724	148.185627	13.97820926	779.3492584	26.98614502	0	12	5	2.22044604925031e-16	0.55098861353607	0.0445275120437145	0.198505375193262
1987	110990	2022	11	0	71.27247238	61.18379307	9.715992689	779.3492584	26.98614502	0	12	5	2.22044604925031e-16	0.55098861353607	0.0445275120437145	0.198505375193262
1988	110990	2022	12	0	69.60806656	27.43860435	-1.424133152	779.3492584	26.98614502	0	12	7	2.22044604925031e-16	0.166343400142941	0.00907134916633368	0.0584715831030916
1989	110990	2023	1	0	69.9776001	27.73518848	-0.780510753	779.3492584	26.98614502	0	12	8	2.22044604925031e-16	0.197815933610512	0.0105384094640613	0.0694514476915246
1990	110990	2023	2	0	65.66915894	-0.107071297	1.534595221	779.3492584	26.98614502	0	12	8	9.53178836088953e-14	0.403123531653146	0.410785675048828	0.27130306890069
1991	110990	2023	10	0	74.58112144	33.46589565	15.44760108	779.3492584	26.98614502	0	12	5	3.34580878690367e-13	0.55098861353607	0.0445275120437145	0.198505375193373
1992	110990	2023	11	0	71.58695412	104.2816219	8.053058386	779.3492584	26.98614502	0	12	5	2.22044604925031e-16	0.55098861353607	0.0445275120437145	0.198505375193262
1993	110990	2023	12	0	78.02207756	109.2645626	2.531903625	779.3492584	26.98614502	0	12	7	2.22044604925031e-16	0.55098861353607	0.0445275120437145	0.198505375193262
1994	110990	2024	1	0	73.5606575	33.16060829	0.4994682	779.3492584	26.98614502	0	12	8	2.22044604925031e-16	0.419134673614602	0.0310560241341591	0.150063565916254
1995	110990	2024	2	0	78.56450844	90.67344856	3.703175068	779.3492584	26.98614502	0	12	8	2.22044604925031e-16	0.55098861353607	0.0445275120437145	0.198505375193262
1996	110991	2021	10	0	75.49693871	50.67064857	15.58042979	779.433609	24.62394381	0	12	5	2.22044604925031e-16	0.55098861353607	0.0445275120437145	0.198505375193262
1997	110991	2021	11	0	75.82892036	118.6237259	8.812486887	779.433609	24.62394381	0	12	5	2.22044604925031e-16	0.55098861353607	0.0445275120437145	0.198505375193262
1998	110991	2021	12	0	69.56231308	17.421031	2.120140135	779.433609	24.62394381	0	12	7	2.22044604925031e-16	0.55098861353607	0.0445275120437145	0.198505375193262
1999	110991	2022	1	0	66.38286209	8.651357412	-1.497454077	779.433609	24.62394381	0	12	8	2.22044604925031e-16	0.166343400142941	0.00907134916633368	0.0584715831030916
[truncated: 122,726 more rows]
