# Supplementary material for: Optimizing wild bird fecal surveillance sites for HPAI through risk estimation using machine learning algorithms
Source: One Health. 2026 May 27;22:101457. doi: 10.1016/j.onehlt.2026.101457 (PMC13253128; doi:10.1016/j.onehlt.2026.101457)
Supplement: Supplementary file 3 — Supplementary material 3 [file mmc3.csv]

id	date	year	month	n_sample	n_positive_case
95448	2021.10.15	2021	10	0	0
95448	2021.11.15	2021	11	0	0
95448	2021.12.15	2021	12	0	0
95448	2022.1.15	2022	1	10	1
95448	2022.2.15	2022	2	20	0
95448	2022.10.15	2022	10	0	0
95448	2022.11.15	2022	11	0	0
95448	2022.12.15	2022	12	0	0
95448	2023.1.15	2023	1	0	0
95448	2023.2.15	2023	2	0	0
95448	2023.10.15	2023	10	0	0
95448	2023.11.15	2023	11	0	0
95448	2023.12.15	2023	12	0	0
95448	2024.1.15	2024	1	0	0
95448	2024.2.15	2024	2	5	0
103642	2021.10.15	2021	10	0	0
103642	2021.11.15	2021	11	0	0
103642	2021.12.15	2021	12	0	0
103642	2022.1.15	2022	1	0	0
103642	2022.2.15	2022	2	0	0
103642	2022.10.15	2022	10	0	0
103642	2022.11.15	2022	11	0	0
103642	2022.12.15	2022	12	0	0
103642	2023.1.15	2023	1	0	0
103642	2023.2.15	2023	2	0	0
103642	2023.10.15	2023	10	0	0
103642	2023.11.15	2023	11	0	0
103642	2023.12.15	2023	12	0	0
103642	2024.1.15	2024	1	0	0
103642	2024.2.15	2024	2	0	0
103643	2021.10.15	2021	10	0	0
103643	2021.11.15	2021	11	0	0
103643	2021.12.15	2021	12	0	0
103643	2022.1.15	2022	1	0	0
103643	2022.2.15	2022	2	0	0
103643	2022.10.15	2022	10	0	0
103643	2022.11.15	2022	11	0	0
103643	2022.12.15	2022	12	0	0
103643	2023.1.15	2023	1	30	0
103643	2023.2.15	2023	2	0	0
103643	2023.10.15	2023	10	0	0
103643	2023.11.15	2023	11	0	0
103643	2023.12.15	2023	12	0	0
103643	2024.1.15	2024	1	0	0
103643	2024.2.15	2024	2	0	0
103644	2021.10.15	2021	10	0	0
103644	2021.11.15	2021	11	0	0
103644	2021.12.15	2021	12	0	0
103644	2022.1.15	2022	1	0	0
103644	2022.2.15	2022	2	0	0
103644	2022.10.15	2022	10	0	0
103644	2022.11.15	2022	11	0	0
103644	2022.12.15	2022	12	0	0
103644	2023.1.15	2023	1	0	0
103644	2023.2.15	2023	2	0	0
103644	2023.10.15	2023	10	0	0
103644	2023.11.15	2023	11	0	0
103644	2023.12.15	2023	12	0	0
103644	2024.1.15	2024	1	0	0
103644	2024.2.15	2024	2	0	0
104254	2021.10.15	2021	10	0	0
104254	2021.11.15	2021	11	0	0
104254	2021.12.15	2021	12	0	0
104254	2022.1.15	2022	1	0	0
104254	2022.2.15	2022	2	0	0
104254	2022.10.15	2022	10	0	0
104254	2022.11.15	2022	11	0	0
104254	2022.12.15	2022	12	0	0
104254	2023.1.15	2023	1	0	0
104254	2023.2.15	2023	2	0	0
104254	2023.10.15	2023	10	0	0
104254	2023.11.15	2023	11	0	0
104254	2023.12.15	2023	12	0	0
104254	2024.1.15	2024	1	0	0
104254	2024.2.15	2024	2	0	0
104255	2021.10.15	2021	10	0	0
104255	2021.11.15	2021	11	0	0
104255	2021.12.15	2021	12	0	0
104255	2022.1.15	2022	1	0	0
104255	2022.2.15	2022	2	0	0
104255	2022.10.15	2022	10	0	0
104255	2022.11.15	2022	11	0	0
104255	2022.12.15	2022	12	0	0
104255	2023.1.15	2023	1	0	0
104255	2023.2.15	2023	2	0	0
104255	2023.10.15	2023	10	0	0
104255	2023.11.15	2023	11	0	0
104255	2023.12.15	2023	12	0	0
104255	2024.1.15	2024	1	0	0
104255	2024.2.15	2024	2	0	0
104256	2021.10.15	2021	10	0	0
104256	2021.11.15	2021	11	0	0
104256	2021.12.15	2021	12	0	0
104256	2022.1.15	2022	1	0	0
104256	2022.2.15	2022	2	0	0
104256	2022.10.15	2022	10	0	0
104256	2022.11.15	2022	11	0	0
104256	2022.12.15	2022	12	0	0
104256	2023.1.15	2023	1	0	0
104256	2023.2.15	2023	2	0	0
104256	2023.10.15	2023	10	0	0
104256	2023.11.15	2023	11	0	0
104256	2023.12.15	2023	12	0	0
104256	2024.1.15	2024	1	0	0
104256	2024.2.15	2024	2	0	0
104257	2021.10.15	2021	10	0	0
104257	2021.11.15	2021	11	0	0
104257	2021.12.15	2021	12	0	0
104257	2022.1.15	2022	1	0	0
104257	2022.2.15	2022	2	0	0
104257	2022.10.15	2022	10	0	0
104257	2022.11.15	2022	11	0	0
104257	2022.12.15	2022	12	0	0
104257	2023.1.15	2023	1	0	0
104257	2023.2.15	2023	2	0	0
104257	2023.10.15	2023	10	0	0
104257	2023.11.15	2023	11	0	0
104257	2023.12.15	2023	12	0	0
104257	2024.1.15	2024	1	0	0
104257	2024.2.15	2024	2	0	0
104865	2021.10.15	2021	10	0	0
104865	2021.11.15	2021	11	0	0
104865	2021.12.15	2021	12	0	0
104865	2022.1.15	2022	1	0	0
104865	2022.2.15	2022	2	0	0
104865	2022.10.15	2022	10	0	0
104865	2022.11.15	2022	11	0	0
104865	2022.12.15	2022	12	0	0
104865	2023.1.15	2023	1	0	0
104865	2023.2.15	2023	2	0	0
104865	2023.10.15	2023	10	0	0
104865	2023.11.15	2023	11	0	0
104865	2023.12.15	2023	12	0	0
104865	2024.1.15	2024	1	0	0
104865	2024.2.15	2024	2	0	0
104866	2021.10.15	2021	10	0	0
104866	2021.11.15	2021	11	0	0
104866	2021.12.15	2021	12	0	0
104866	2022.1.15	2022	1	0	0
104866	2022.2.15	2022	2	0	0
104866	2022.10.15	2022	10	0	0
104866	2022.11.15	2022	11	0	0
104866	2022.12.15	2022	12	0	0
104866	2023.1.15	2023	1	0	0
104866	2023.2.15	2023	2	0	0
104866	2023.10.15	2023	10	0	0
104866	2023.11.15	2023	11	0	0
104866	2023.12.15	2023	12	0	0
104866	2024.1.15	2024	1	0	0
104866	2024.2.15	2024	2	0	0
104867	2021.10.15	2021	10	0	0
104867	2021.11.15	2021	11	0	0
104867	2021.12.15	2021	12	0	0
104867	2022.1.15	2022	1	0	0
104867	2022.2.15	2022	2	0	0
104867	2022.10.15	2022	10	0	0
104867	2022.11.15	2022	11	0	0
104867	2022.12.15	2022	12	0	0
104867	2023.1.15	2023	1	0	0
104867	2023.2.15	2023	2	0	0
104867	2023.10.15	2023	10	0	0
104867	2023.11.15	2023	11	0	0
104867	2023.12.15	2023	12	0	0
104867	2024.1.15	2024	1	0	0
104867	2024.2.15	2024	2	0	0
104868	2021.10.15	2021	10	0	0
104868	2021.11.15	2021	11	0	0
104868	2021.12.15	2021	12	0	0
104868	2022.1.15	2022	1	0	0
104868	2022.2.15	2022	2	0	0
104868	2022.10.15	2022	10	0	0
104868	2022.11.15	2022	11	0	0
104868	2022.12.15	2022	12	0	0
104868	2023.1.15	2023	1	0	0
104868	2023.2.15	2023	2	0	0
104868	2023.10.15	2023	10	0	0
104868	2023.11.15	2023	11	0	0
104868	2023.12.15	2023	12	0	0
104868	2024.1.15	2024	1	0	0
104868	2024.2.15	2024	2	0	0
104869	2021.10.15	2021	10	0	0
104869	2021.11.15	2021	11	0	0
104869	2021.12.15	2021	12	0	0
104869	2022.1.15	2022	1	0	0
104869	2022.2.15	2022	2	0	0
104869	2022.10.15	2022	10	0	0
104869	2022.11.15	2022	11	0	0
104869	2022.12.15	2022	12	0	0
104869	2023.1.15	2023	1	0	0
104869	2023.2.15	2023	2	0	0
104869	2023.10.15	2023	10	0	0
104869	2023.11.15	2023	11	0	0
104869	2023.12.15	2023	12	0	0
104869	2024.1.15	2024	1	0	0
104869	2024.2.15	2024	2	0	0
104870	2021.10.15	2021	10	0	0
104870	2021.11.15	2021	11	0	0
104870	2021.12.15	2021	12	0	0
104870	2022.1.15	2022	1	0	0
104870	2022.2.15	2022	2	0	0
104870	2022.10.15	2022	10	0	0
104870	2022.11.15	2022	11	0	0
104870	2022.12.15	2022	12	0	0
104870	2023.1.15	2023	1	0	0
104870	2023.2.15	2023	2	0	0
104870	2023.10.15	2023	10	0	0
104870	2023.11.15	2023	11	0	0
104870	2023.12.15	2023	12	0	0
104870	2024.1.15	2024	1	0	0
104870	2024.2.15	2024	2	0	0
105477	2021.10.15	2021	10	0	0
105477	2021.11.15	2021	11	0	0
105477	2021.12.15	2021	12	0	0
105477	2022.1.15	2022	1	0	0
105477	2022.2.15	2022	2	16	0
105477	2022.10.15	2022	10	0	0
105477	2022.11.15	2022	11	0	0
105477	2022.12.15	2022	12	0	0
105477	2023.1.15	2023	1	0	0
105477	2023.2.15	2023	2	0	0
105477	2023.10.15	2023	10	0	0
105477	2023.11.15	2023	11	0	0
105477	2023.12.15	2023	12	0	0
105477	2024.1.15	2024	1	0	0
105477	2024.2.15	2024	2	0	0
105478	2021.10.15	2021	10	0	0
105478	2021.11.15	2021	11	0	0
105478	2021.12.15	2021	12	0	0
105478	2022.1.15	2022	1	0	0
105478	2022.2.15	2022	2	0	0
105478	2022.10.15	2022	10	0	0
105478	2022.11.15	2022	11	0	0
105478	2022.12.15	2022	12	0	0
105478	2023.1.15	2023	1	0	0
105478	2023.2.15	2023	2	0	0
105478	2023.10.15	2023	10	0	0
105478	2023.11.15	2023	11	0	0
105478	2023.12.15	2023	12	0	0
105478	2024.1.15	2024	1	0	0
105478	2024.2.15	2024	2	0	0
105479	2021.10.15	2021	10	0	0
105479	2021.11.15	2021	11	0	0
105479	2021.12.15	2021	12	0	0
105479	2022.1.15	2022	1	0	0
105479	2022.2.15	2022	2	0	0
105479	2022.10.15	2022	10	0	0
105479	2022.11.15	2022	11	0	0
105479	2022.12.15	2022	12	0	0
105479	2023.1.15	2023	1	0	0
105479	2023.2.15	2023	2	0	0
105479	2023.10.15	2023	10	0	0
105479	2023.11.15	2023	11	0	0
105479	2023.12.15	2023	12	0	0
105479	2024.1.15	2024	1	0	0
105479	2024.2.15	2024	2	0	0
105480	2021.10.15	2021	10	0	0
105480	2021.11.15	2021	11	0	0
105480	2021.12.15	2021	12	0	0
105480	2022.1.15	2022	1	0	0
105480	2022.2.15	2022	2	0	0
105480	2022.10.15	2022	10	0	0
105480	2022.11.15	2022	11	0	0
105480	2022.12.15	2022	12	0	0
105480	2023.1.15	2023	1	0	0
105480	2023.2.15	2023	2	0	0
105480	2023.10.15	2023	10	0	0
105480	2023.11.15	2023	11	0	0
105480	2023.12.15	2023	12	0	0
105480	2024.1.15	2024	1	0	0
105480	2024.2.15	2024	2	0	0
105481	2021.10.15	2021	10	0	0
105481	2021.11.15	2021	11	0	0
105481	2021.12.15	2021	12	0	0
105481	2022.1.15	2022	1	0	0
105481	2022.2.15	2022	2	0	0
105481	2022.10.15	2022	10	0	0
105481	2022.11.15	2022	11	0	0
105481	2022.12.15	2022	12	0	0
105481	2023.1.15	2023	1	0	0
105481	2023.2.15	2023	2	0	0
105481	2023.10.15	2023	10	0	0
105481	2023.11.15	2023	11	9	0
105481	2023.12.15	2023	12	0	0
105481	2024.1.15	2024	1	0	0
105481	2024.2.15	2024	2	0	0
105482	2021.10.15	2021	10	0	0
105482	2021.11.15	2021	11	0	0
105482	2021.12.15	2021	12	0	0
105482	2022.1.15	2022	1	0	0
105482	2022.2.15	2022	2	0	0
105482	2022.10.15	2022	10	0	0
105482	2022.11.15	2022	11	0	0
105482	2022.12.15	2022	12	0	0
105482	2023.1.15	2023	1	0	0
105482	2023.2.15	2023	2	0	0
105482	2023.10.15	2023	10	0	0
105482	2023.11.15	2023	11	0	0
105482	2023.12.15	2023	12	0	0
105482	2024.1.15	2024	1	0	0
105482	2024.2.15	2024	2	0	0
105483	2021.10.15	2021	10	0	0
105483	2021.11.15	2021	11	0	0
105483	2021.12.15	2021	12	0	0
105483	2022.1.15	2022	1	0	0
105483	2022.2.15	2022	2	0	0
105483	2022.10.15	2022	10	0	0
105483	2022.11.15	2022	11	0	0
105483	2022.12.15	2022	12	0	0
105483	2023.1.15	2023	1	0	0
105483	2023.2.15	2023	2	0	0
105483	2023.10.15	2023	10	0	0
105483	2023.11.15	2023	11	0	0
105483	2023.12.15	2023	12	0	0
105483	2024.1.15	2024	1	0	0
105483	2024.2.15	2024	2	0	0
105484	2021.10.15	2021	10	0	0
105484	2021.11.15	2021	11	0	0
105484	2021.12.15	2021	12	0	0
105484	2022.1.15	2022	1	0	0
105484	2022.2.15	2022	2	0	0
105484	2022.10.15	2022	10	0	0
105484	2022.11.15	2022	11	0	0
105484	2022.12.15	2022	12	0	0
105484	2023.1.15	2023	1	0	0
105484	2023.2.15	2023	2	0	0
105484	2023.10.15	2023	10	0	0
105484	2023.11.15	2023	11	0	0
105484	2023.12.15	2023	12	0	0
105484	2024.1.15	2024	1	0	0
105484	2024.2.15	2024	2	0	0
106088	2021.10.15	2021	10	0	0
106088	2021.11.15	2021	11	0	0
106088	2021.12.15	2021	12	0	0
106088	2022.1.15	2022	1	0	0
106088	2022.2.15	2022	2	0	0
106088	2022.10.15	2022	10	0	0
106088	2022.11.15	2022	11	20	0
106088	2022.12.15	2022	12	0	0
106088	2023.1.15	2023	1	0	0
106088	2023.2.15	2023	2	0	0
106088	2023.10.15	2023	10	0	0
106088	2023.11.15	2023	11	0	0
106088	2023.12.15	2023	12	0	0
106088	2024.1.15	2024	1	0	0
106088	2024.2.15	2024	2	0	0
106089	2021.10.15	2021	10	0	0
106089	2021.11.15	2021	11	0	0
106089	2021.12.15	2021	12	0	0
106089	2022.1.15	2022	1	0	0
106089	2022.2.15	2022	2	0	0
106089	2022.10.15	2022	10	0	0
106089	2022.11.15	2022	11	0	0
106089	2022.12.15	2022	12	0	0
106089	2023.1.15	2023	1	0	0
106089	2023.2.15	2023	2	0	0
106089	2023.10.15	2023	10	0	0
106089	2023.11.15	2023	11	0	0
106089	2023.12.15	2023	12	0	0
106089	2024.1.15	2024	1	0	0
106089	2024.2.15	2024	2	0	0
106090	2021.10.15	2021	10	0	0
106090	2021.11.15	2021	11	0	0
106090	2021.12.15	2021	12	0	0
106090	2022.1.15	2022	1	0	0
106090	2022.2.15	2022	2	0	0
106090	2022.10.15	2022	10	0	0
106090	2022.11.15	2022	11	0	0
106090	2022.12.15	2022	12	0	0
106090	2023.1.15	2023	1	0	0
106090	2023.2.15	2023	2	0	0
106090	2023.10.15	2023	10	0	0
106090	2023.11.15	2023	11	0	0
106090	2023.12.15	2023	12	0	0
106090	2024.1.15	2024	1	0	0
106090	2024.2.15	2024	2	0	0
106091	2021.10.15	2021	10	0	0
106091	2021.11.15	2021	11	0	0
106091	2021.12.15	2021	12	0	0
106091	2022.1.15	2022	1	0	0
106091	2022.2.15	2022	2	0	0
106091	2022.10.15	2022	10	0	0
106091	2022.11.15	2022	11	0	0
106091	2022.12.15	2022	12	0	0
106091	2023.1.15	2023	1	0	0
106091	2023.2.15	2023	2	0	0
106091	2023.10.15	2023	10	0	0
106091	2023.11.15	2023	11	0	0
106091	2023.12.15	2023	12	0	0
106091	2024.1.15	2024	1	0	0
106091	2024.2.15	2024	2	0	0
106092	2021.10.15	2021	10	0	0
106092	2021.11.15	2021	11	0	0
106092	2021.12.15	2021	12	0	0
106092	2022.1.15	2022	1	0	0
106092	2022.2.15	2022	2	0	0
106092	2022.10.15	2022	10	0	0
106092	2022.11.15	2022	11	0	0
106092	2022.12.15	2022	12	0	0
106092	2023.1.15	2023	1	0	0
106092	2023.2.15	2023	2	0	0
106092	2023.10.15	2023	10	0	0
106092	2023.11.15	2023	11	0	0
106092	2023.12.15	2023	12	0	0
106092	2024.1.15	2024	1	0	0
106092	2024.2.15	2024	2	0	0
106093	2021.10.15	2021	10	0	0
106093	2021.11.15	2021	11	0	0
106093	2021.12.15	2021	12	0	0
106093	2022.1.15	2022	1	0	0
106093	2022.2.15	2022	2	0	0
106093	2022.10.15	2022	10	10	1
106093	2022.11.15	2022	11	0	0
106093	2022.12.15	2022	12	0	0
106093	2023.1.15	2023	1	0	0
106093	2023.2.15	2023	2	0	0
106093	2023.10.15	2023	10	0	0
106093	2023.11.15	2023	11	0	0
106093	2023.12.15	2023	12	0	0
106093	2024.1.15	2024	1	0	0
106093	2024.2.15	2024	2	0	0
106094	2021.10.15	2021	10	0	0
106094	2021.11.15	2021	11	0	0
106094	2021.12.15	2021	12	0	0
106094	2022.1.15	2022	1	0	0
106094	2022.2.15	2022	2	0	0
106094	2022.10.15	2022	10	0	0
106094	2022.11.15	2022	11	0	0
106094	2022.12.15	2022	12	0	0
106094	2023.1.15	2023	1	0	0
106094	2023.2.15	2023	2	0	0
106094	2023.10.15	2023	10	0	0
106094	2023.11.15	2023	11	0	0
106094	2023.12.15	2023	12	0	0
106094	2024.1.15	2024	1	0	0
106094	2024.2.15	2024	2	0	0
106095	2021.10.15	2021	10	0	0
106095	2021.11.15	2021	11	0	0
106095	2021.12.15	2021	12	0	0
106095	2022.1.15	2022	1	0	0
106095	2022.2.15	2022	2	0	0
106095	2022.10.15	2022	10	0	0
106095	2022.11.15	2022	11	0	0
106095	2022.12.15	2022	12	0	0
106095	2023.1.15	2023	1	0	0
106095	2023.2.15	2023	2	0	0
106095	2023.10.15	2023	10	0	0
106095	2023.11.15	2023	11	0	0
106095	2023.12.15	2023	12	0	0
106095	2024.1.15	2024	1	0	0
106095	2024.2.15	2024	2	0	0
106096	2021.10.15	2021	10	0	0
106096	2021.11.15	2021	11	0	0
106096	2021.12.15	2021	12	0	0
106096	2022.1.15	2022	1	0	0
106096	2022.2.15	2022	2	0	0
106096	2022.10.15	2022	10	0	0
106096	2022.11.15	2022	11	0	0
106096	2022.12.15	2022	12	0	0
106096	2023.1.15	2023	1	0	0
106096	2023.2.15	2023	2	0	0
106096	2023.10.15	2023	10	0	0
106096	2023.11.15	2023	11	0	0
106096	2023.12.15	2023	12	0	0
106096	2024.1.15	2024	1	0	0
106096	2024.2.15	2024	2	0	0
106097	2021.10.15	2021	10	0	0
106097	2021.11.15	2021	11	0	0
106097	2021.12.15	2021	12	0	0
106097	2022.1.15	2022	1	0	0
106097	2022.2.15	2022	2	0	0
106097	2022.10.15	2022	10	0	0
106097	2022.11.15	2022	11	0	0
106097	2022.12.15	2022	12	0	0
106097	2023.1.15	2023	1	0	0
106097	2023.2.15	2023	2	0	0
106097	2023.10.15	2023	10	0	0
106097	2023.11.15	2023	11	0	0
106097	2023.12.15	2023	12	0	0
106097	2024.1.15	2024	1	0	0
106097	2024.2.15	2024	2	0	0
106700	2021.10.15	2021	10	0	0
106700	2021.11.15	2021	11	0	0
106700	2021.12.15	2021	12	0	0
106700	2022.1.15	2022	1	0	0
106700	2022.2.15	2022	2	0	0
106700	2022.10.15	2022	10	0	0
106700	2022.11.15	2022	11	0	0
106700	2022.12.15	2022	12	0	0
106700	2023.1.15	2023	1	0	0
106700	2023.2.15	2023	2	0	0
106700	2023.10.15	2023	10	0	0
106700	2023.11.15	2023	11	0	0
106700	2023.12.15	2023	12	0	0
106700	2024.1.15	2024	1	0	0
106700	2024.2.15	2024	2	0	0
106701	2021.10.15	2021	10	0	0
106701	2021.11.15	2021	11	0	0
106701	2021.12.15	2021	12	0	0
106701	2022.1.15	2022	1	0	0
106701	2022.2.15	2022	2	0	0
106701	2022.10.15	2022	10	0	0
106701	2022.11.15	2022	11	0	0
106701	2022.12.15	2022	12	0	0
106701	2023.1.15	2023	1	0	0
106701	2023.2.15	2023	2	0	0
106701	2023.10.15	2023	10	0	0
106701	2023.11.15	2023	11	0	0
106701	2023.12.15	2023	12	0	0
106701	2024.1.15	2024	1	0	0
106701	2024.2.15	2024	2	0	0
106702	2021.10.15	2021	10	0	0
106702	2021.11.15	2021	11	0	0
106702	2021.12.15	2021	12	0	0
106702	2022.1.15	2022	1	0	0
106702	2022.2.15	2022	2	0	0
106702	2022.10.15	2022	10	0	0
106702	2022.11.15	2022	11	0	0
106702	2022.12.15	2022	12	0	0
106702	2023.1.15	2023	1	0	0
106702	2023.2.15	2023	2	0	0
106702	2023.10.15	2023	10	0	0
106702	2023.11.15	2023	11	0	0
106702	2023.12.15	2023	12	0	0
106702	2024.1.15	2024	1	0	0
106702	2024.2.15	2024	2	0	0
106703	2021.10.15	2021	10	0	0
106703	2021.11.15	2021	11	0	0
106703	2021.12.15	2021	12	0	0
106703	2022.1.15	2022	1	0	0
106703	2022.2.15	2022	2	0	0
106703	2022.10.15	2022	10	0	0
106703	2022.11.15	2022	11	0	0
106703	2022.12.15	2022	12	0	0
106703	2023.1.15	2023	1	0	0
106703	2023.2.15	2023	2	0	0
106703	2023.10.15	2023	10	0	0
106703	2023.11.15	2023	11	0	0
106703	2023.12.15	2023	12	0	0
106703	2024.1.15	2024	1	0	0
106703	2024.2.15	2024	2	0	0
106704	2021.10.15	2021	10	0	0
106704	2021.11.15	2021	11	0	0
106704	2021.12.15	2021	12	0	0
106704	2022.1.15	2022	1	0	0
106704	2022.2.15	2022	2	0	0
106704	2022.10.15	2022	10	0	0
106704	2022.11.15	2022	11	0	0
106704	2022.12.15	2022	12	0	0
106704	2023.1.15	2023	1	0	0
106704	2023.2.15	2023	2	0	0
106704	2023.10.15	2023	10	0	0
106704	2023.11.15	2023	11	0	0
106704	2023.12.15	2023	12	0	0
106704	2024.1.15	2024	1	0	0
106704	2024.2.15	2024	2	0	0
106705	2021.10.15	2021	10	0	0
106705	2021.11.15	2021	11	0	0
106705	2021.12.15	2021	12	0	0
106705	2022.1.15	2022	1	0	0
106705	2022.2.15	2022	2	0	0
106705	2022.10.15	2022	10	0	0
106705	2022.11.15	2022	11	0	0
106705	2022.12.15	2022	12	0	0
106705	2023.1.15	2023	1	0	0
106705	2023.2.15	2023	2	0	0
106705	2023.10.15	2023	10	0	0
106705	2023.11.15	2023	11	0	0
106705	2023.12.15	2023	12	0	0
106705	2024.1.15	2024	1	0	0
106705	2024.2.15	2024	2	0	0
106706	2021.10.15	2021	10	0	0
106706	2021.11.15	2021	11	0	0
106706	2021.12.15	2021	12	0	0
106706	2022.1.15	2022	1	0	0
106706	2022.2.15	2022	2	0	0
106706	2022.10.15	2022	10	0	0
106706	2022.11.15	2022	11	0	0
106706	2022.12.15	2022	12	0	0
106706	2023.1.15	2023	1	0	0
106706	2023.2.15	2023	2	0	0
106706	2023.10.15	2023	10	0	0
106706	2023.11.15	2023	11	0	0
106706	2023.12.15	2023	12	0	0
106706	2024.1.15	2024	1	0	0
106706	2024.2.15	2024	2	0	0
106707	2021.10.15	2021	10	0	0
106707	2021.11.15	2021	11	0	0
106707	2021.12.15	2021	12	0	0
106707	2022.1.15	2022	1	0	0
106707	2022.2.15	2022	2	0	0
106707	2022.10.15	2022	10	0	0
106707	2022.11.15	2022	11	0	0
106707	2022.12.15	2022	12	0	0
106707	2023.1.15	2023	1	0	0
106707	2023.2.15	2023	2	0	0
106707	2023.10.15	2023	10	0	0
106707	2023.11.15	2023	11	0	0
106707	2023.12.15	2023	12	0	0
106707	2024.1.15	2024	1	0	0
106707	2024.2.15	2024	2	0	0
106708	2021.10.15	2021	10	0	0
106708	2021.11.15	2021	11	0	0
106708	2021.12.15	2021	12	0	0
106708	2022.1.15	2022	1	0	0
106708	2022.2.15	2022	2	0	0
106708	2022.10.15	2022	10	0	0
106708	2022.11.15	2022	11	0	0
106708	2022.12.15	2022	12	0	0
106708	2023.1.15	2023	1	0	0
106708	2023.2.15	2023	2	0	0
106708	2023.10.15	2023	10	0	0
106708	2023.11.15	2023	11	0	0
106708	2023.12.15	2023	12	0	0
106708	2024.1.15	2024	1	0	0
106708	2024.2.15	2024	2	0	0
106709	2021.10.15	2021	10	0	0
106709	2021.11.15	2021	11	30	0
106709	2021.12.15	2021	12	0	0
106709	2022.1.15	2022	1	0	0
106709	2022.2.15	2022	2	0	0
106709	2022.10.15	2022	10	0	0
106709	2022.11.15	2022	11	0	0
106709	2022.12.15	2022	12	0	0
106709	2023.1.15	2023	1	0	0
106709	2023.2.15	2023	2	0	0
106709	2023.10.15	2023	10	0	0
106709	2023.11.15	2023	11	0	0
106709	2023.12.15	2023	12	0	0
106709	2024.1.15	2024	1	0	0
106709	2024.2.15	2024	2	0	0
106710	2021.10.15	2021	10	0	0
106710	2021.11.15	2021	11	0	0
106710	2021.12.15	2021	12	0	0
106710	2022.1.15	2022	1	0	0
106710	2022.2.15	2022	2	0	0
106710	2022.10.15	2022	10	0	0
106710	2022.11.15	2022	11	0	0
106710	2022.12.15	2022	12	0	0
106710	2023.1.15	2023	1	0	0
106710	2023.2.15	2023	2	0	0
106710	2023.10.15	2023	10	14	0
106710	2023.11.15	2023	11	0	0
106710	2023.12.15	2023	12	0	0
106710	2024.1.15	2024	1	0	0
106710	2024.2.15	2024	2	2	0
107312	2021.10.15	2021	10	0	0
107312	2021.11.15	2021	11	0	0
107312	2021.12.15	2021	12	0	0
107312	2022.1.15	2022	1	0	0
107312	2022.2.15	2022	2	0	0
107312	2022.10.15	2022	10	0	0
107312	2022.11.15	2022	11	0	0
107312	2022.12.15	2022	12	0	0
107312	2023.1.15	2023	1	0	0
107312	2023.2.15	2023	2	0	0
107312	2023.10.15	2023	10	0	0
107312	2023.11.15	2023	11	0	0
107312	2023.12.15	2023	12	0	0
107312	2024.1.15	2024	1	0	0
107312	2024.2.15	2024	2	0	0
107313	2021.10.15	2021	10	0	0
107313	2021.11.15	2021	11	0	0
107313	2021.12.15	2021	12	24	0
107313	2022.1.15	2022	1	0	0
107313	2022.2.15	2022	2	0	0
107313	2022.10.15	2022	10	0	0
107313	2022.11.15	2022	11	0	0
107313	2022.12.15	2022	12	0	0
107313	2023.1.15	2023	1	0	0
107313	2023.2.15	2023	2	0	0
107313	2023.10.15	2023	10	0	0
107313	2023.11.15	2023	11	0	0
107313	2023.12.15	2023	12	0	0
107313	2024.1.15	2024	1	0	0
107313	2024.2.15	2024	2	0	0
107314	2021.10.15	2021	10	0	0
107314	2021.11.15	2021	11	0	0
107314	2021.12.15	2021	12	24	0
107314	2022.1.15	2022	1	0	0
107314	2022.2.15	2022	2	0	0
107314	2022.10.15	2022	10	0	0
107314	2022.11.15	2022	11	0	0
107314	2022.12.15	2022	12	0	0
107314	2023.1.15	2023	1	0	0
107314	2023.2.15	2023	2	0	0
107314	2023.10.15	2023	10	0	0
107314	2023.11.15	2023	11	0	0
107314	2023.12.15	2023	12	0	0
107314	2024.1.15	2024	1	0	0
107314	2024.2.15	2024	2	0	0
107315	2021.10.15	2021	10	0	0
107315	2021.11.15	2021	11	0	0
107315	2021.12.15	2021	12	0	0
107315	2022.1.15	2022	1	18	0
107315	2022.2.15	2022	2	0	0
107315	2022.10.15	2022	10	0	0
107315	2022.11.15	2022	11	0	0
107315	2022.12.15	2022	12	0	0
107315	2023.1.15	2023	1	0	0
107315	2023.2.15	2023	2	0	0
107315	2023.10.15	2023	10	0	0
107315	2023.11.15	2023	11	0	0
107315	2023.12.15	2023	12	0	0
107315	2024.1.15	2024	1	0	0
107315	2024.2.15	2024	2	0	0
107316	2021.10.15	2021	10	0	0
107316	2021.11.15	2021	11	0	0
107316	2021.12.15	2021	12	0	0
107316	2022.1.15	2022	1	0	0
107316	2022.2.15	2022	2	0	0
107316	2022.10.15	2022	10	0	0
107316	2022.11.15	2022	11	0	0
107316	2022.12.15	2022	12	0	0
107316	2023.1.15	2023	1	0	0
107316	2023.2.15	2023	2	0	0
107316	2023.10.15	2023	10	0	0
107316	2023.11.15	2023	11	0	0
107316	2023.12.15	2023	12	0	0
107316	2024.1.15	2024	1	0	0
107316	2024.2.15	2024	2	0	0
107317	2021.10.15	2021	10	0	0
107317	2021.11.15	2021	11	0	0
107317	2021.12.15	2021	12	0	0
107317	2022.1.15	2022	1	0	0
107317	2022.2.15	2022	2	0	0
107317	2022.10.15	2022	10	0	0
107317	2022.11.15	2022	11	0	0
107317	2022.12.15	2022	12	0	0
107317	2023.1.15	2023	1	0	0
107317	2023.2.15	2023	2	0	0
107317	2023.10.15	2023	10	0	0
107317	2023.11.15	2023	11	0	0
107317	2023.12.15	2023	12	0	0
107317	2024.1.15	2024	1	0	0
107317	2024.2.15	2024	2	0	0
107318	2021.10.15	2021	10	0	0
107318	2021.11.15	2021	11	0	0
107318	2021.12.15	2021	12	0	0
107318	2022.1.15	2022	1	0	0
107318	2022.2.15	2022	2	0	0
107318	2022.10.15	2022	10	0	0
107318	2022.11.15	2022	11	0	0
107318	2022.12.15	2022	12	0	0
107318	2023.1.15	2023	1	0	0
107318	2023.2.15	2023	2	0	0
107318	2023.10.15	2023	10	0	0
107318	2023.11.15	2023	11	0	0
107318	2023.12.15	2023	12	0	0
107318	2024.1.15	2024	1	0	0
107318	2024.2.15	2024	2	0	0
107319	2021.10.15	2021	10	0	0
107319	2021.11.15	2021	11	0	0
107319	2021.12.15	2021	12	0	0
107319	2022.1.15	2022	1	0	0
107319	2022.2.15	2022	2	0	0
107319	2022.10.15	2022	10	0	0
107319	2022.11.15	2022	11	0	0
107319	2022.12.15	2022	12	0	0
107319	2023.1.15	2023	1	0	0
107319	2023.2.15	2023	2	0	0
107319	2023.10.15	2023	10	0	0
107319	2023.11.15	2023	11	0	0
107319	2023.12.15	2023	12	0	0
107319	2024.1.15	2024	1	0	0
107319	2024.2.15	2024	2	0	0
107320	2021.10.15	2021	10	0	0
107320	2021.11.15	2021	11	0	0
107320	2021.12.15	2021	12	0	0
107320	2022.1.15	2022	1	0	0
107320	2022.2.15	2022	2	0	0
107320	2022.10.15	2022	10	0	0
107320	2022.11.15	2022	11	0	0
107320	2022.12.15	2022	12	0	0
107320	2023.1.15	2023	1	0	0
107320	2023.2.15	2023	2	0	0
107320	2023.10.15	2023	10	0	0
107320	2023.11.15	2023	11	0	0
107320	2023.12.15	2023	12	0	0
107320	2024.1.15	2024	1	0	0
107320	2024.2.15	2024	2	0	0
107321	2021.10.15	2021	10	0	0
107321	2021.11.15	2021	11	0	0
107321	2021.12.15	2021	12	0	0
107321	2022.1.15	2022	1	0	0
107321	2022.2.15	2022	2	0	0
107321	2022.10.15	2022	10	0	0
107321	2022.11.15	2022	11	0	0
107321	2022.12.15	2022	12	0	0
107321	2023.1.15	2023	1	0	0
107321	2023.2.15	2023	2	0	0
107321	2023.10.15	2023	10	0	0
107321	2023.11.15	2023	11	0	0
107321	2023.12.15	2023	12	0	0
107321	2024.1.15	2024	1	0	0
107321	2024.2.15	2024	2	0	0
107925	2021.10.15	2021	10	0	0
107925	2021.11.15	2021	11	0	0
107925	2021.12.15	2021	12	0	0
107925	2022.1.15	2022	1	30	0
107925	2022.2.15	2022	2	0	0
107925	2022.10.15	2022	10	0	0
107925	2022.11.15	2022	11	0	0
107925	2022.12.15	2022	12	0	0
107925	2023.1.15	2023	1	0	0
107925	2023.2.15	2023	2	0	0
107925	2023.10.15	2023	10	0	0
107925	2023.11.15	2023	11	0	0
107925	2023.12.15	2023	12	0	0
107925	2024.1.15	2024	1	0	0
107925	2024.2.15	2024	2	0	0
107926	2021.10.15	2021	10	0	0
107926	2021.11.15	2021	11	24	0
107926	2021.12.15	2021	12	0	0
107926	2022.1.15	2022	1	0	0
107926	2022.2.15	2022	2	0	0
107926	2022.10.15	2022	10	0	0
107926	2022.11.15	2022	11	0	0
107926	2022.12.15	2022	12	0	0
107926	2023.1.15	2023	1	0	0
107926	2023.2.15	2023	2	0	0
107926	2023.10.15	2023	10	0	0
107926	2023.11.15	2023	11	0	0
107926	2023.12.15	2023	12	0	0
107926	2024.1.15	2024	1	0	0
107926	2024.2.15	2024	2	0	0
107927	2021.10.15	2021	10	0	0
107927	2021.11.15	2021	11	0	0
107927	2021.12.15	2021	12	0	0
107927	2022.1.15	2022	1	0	0
107927	2022.2.15	2022	2	0	0
107927	2022.10.15	2022	10	0	0
107927	2022.11.15	2022	11	0	0
107927	2022.12.15	2022	12	0	0
107927	2023.1.15	2023	1	0	0
107927	2023.2.15	2023	2	0	0
107927	2023.10.15	2023	10	0	0
107927	2023.11.15	2023	11	0	0
107927	2023.12.15	2023	12	0	0
107927	2024.1.15	2024	1	0	0
107927	2024.2.15	2024	2	0	0
107928	2021.10.15	2021	10	0	0
107928	2021.11.15	2021	11	0	0
107928	2021.12.15	2021	12	0	0
107928	2022.1.15	2022	1	0	0
107928	2022.2.15	2022	2	0	0
107928	2022.10.15	2022	10	0	0
107928	2022.11.15	2022	11	0	0
107928	2022.12.15	2022	12	0	0
107928	2023.1.15	2023	1	0	0
107928	2023.2.15	2023	2	0	0
107928	2023.10.15	2023	10	0	0
107928	2023.11.15	2023	11	0	0
107928	2023.12.15	2023	12	0	0
107928	2024.1.15	2024	1	0	0
107928	2024.2.15	2024	2	0	0
107929	2021.10.15	2021	10	0	0
107929	2021.11.15	2021	11	0	0
107929	2021.12.15	2021	12	0	0
107929	2022.1.15	2022	1	0	0
107929	2022.2.15	2022	2	0	0
107929	2022.10.15	2022	10	0	0
107929	2022.11.15	2022	11	0	0
107929	2022.12.15	2022	12	0	0
107929	2023.1.15	2023	1	0	0
107929	2023.2.15	2023	2	0	0
107929	2023.10.15	2023	10	0	0
107929	2023.11.15	2023	11	0	0
107929	2023.12.15	2023	12	0	0
107929	2024.1.15	2024	1	0	0
107929	2024.2.15	2024	2	0	0
107930	2021.10.15	2021	10	0	0
107930	2021.11.15	2021	11	0	0
107930	2021.12.15	2021	12	0	0
107930	2022.1.15	2022	1	0	0
107930	2022.2.15	2022	2	0	0
107930	2022.10.15	2022	10	0	0
107930	2022.11.15	2022	11	0	0
107930	2022.12.15	2022	12	0	0
107930	2023.1.15	2023	1	0	0
107930	2023.2.15	2023	2	0	0
107930	2023.10.15	2023	10	0	0
107930	2023.11.15	2023	11	0	0
107930	2023.12.15	2023	12	0	0
107930	2024.1.15	2024	1	0	0
107930	2024.2.15	2024	2	0	0
107931	2021.10.15	2021	10	0	0
107931	2021.11.15	2021	11	0	0
107931	2021.12.15	2021	12	0	0
107931	2022.1.15	2022	1	0	0
107931	2022.2.15	2022	2	0	0
107931	2022.10.15	2022	10	0	0
107931	2022.11.15	2022	11	0	0
107931	2022.12.15	2022	12	0	0
107931	2023.1.15	2023	1	0	0
107931	2023.2.15	2023	2	0	0
107931	2023.10.15	2023	10	0	0
107931	2023.11.15	2023	11	0	0
107931	2023.12.15	2023	12	0	0
107931	2024.1.15	2024	1	0	0
107931	2024.2.15	2024	2	0	0
107932	2021.10.15	2021	10	0	0
107932	2021.11.15	2021	11	0	0
107932	2021.12.15	2021	12	0	0
107932	2022.1.15	2022	1	0	0
107932	2022.2.15	2022	2	0	0
107932	2022.10.15	2022	10	0	0
107932	2022.11.15	2022	11	0	0
107932	2022.12.15	2022	12	0	0
107932	2023.1.15	2023	1	0	0
107932	2023.2.15	2023	2	0	0
107932	2023.10.15	2023	10	0	0
107932	2023.11.15	2023	11	0	0
107932	2023.12.15	2023	12	0	0
107932	2024.1.15	2024	1	0	0
107932	2024.2.15	2024	2	0	0
107933	2021.10.15	2021	10	0	0
107933	2021.11.15	2021	11	0	0
107933	2021.12.15	2021	12	0	0
107933	2022.1.15	2022	1	0	0
107933	2022.2.15	2022	2	0	0
107933	2022.10.15	2022	10	0	0
107933	2022.11.15	2022	11	0	0
107933	2022.12.15	2022	12	0	0
107933	2023.1.15	2023	1	0	0
107933	2023.2.15	2023	2	0	0
107933	2023.10.15	2023	10	0	0
107933	2023.11.15	2023	11	0	0
107933	2023.12.15	2023	12	0	0
107933	2024.1.15	2024	1	0	0
107933	2024.2.15	2024	2	0	0
107934	2021.10.15	2021	10	0	0
107934	2021.11.15	2021	11	0	0
107934	2021.12.15	2021	12	0	0
107934	2022.1.15	2022	1	0	0
107934	2022.2.15	2022	2	0	0
107934	2022.10.15	2022	10	0	0
107934	2022.11.15	2022	11	0	0
107934	2022.12.15	2022	12	0	0
107934	2023.1.15	2023	1	0	0
107934	2023.2.15	2023	2	0	0
107934	2023.10.15	2023	10	0	0
107934	2023.11.15	2023	11	0	0
107934	2023.12.15	2023	12	0	0
107934	2024.1.15	2024	1	0	0
107934	2024.2.15	2024	2	0	0
108155	2021.10.15	2021	10	0	0
108155	2021.11.15	2021	11	0	0
108155	2021.12.15	2021	12	0	0
108155	2022.1.15	2022	1	0	0
108155	2022.2.15	2022	2	0	0
108155	2022.10.15	2022	10	0	0
108155	2022.11.15	2022	11	0	0
108155	2022.12.15	2022	12	0	0
108155	2023.1.15	2023	1	0	0
108155	2023.2.15	2023	2	0	0
108155	2023.10.15	2023	10	0	0
108155	2023.11.15	2023	11	0	0
108155	2023.12.15	2023	12	0	0
108155	2024.1.15	2024	1	0	0
108155	2024.2.15	2024	2	0	0
108156	2021.10.15	2021	10	0	0
108156	2021.11.15	2021	11	0	0
108156	2021.12.15	2021	12	0	0
108156	2022.1.15	2022	1	0	0
108156	2022.2.15	2022	2	0	0
108156	2022.10.15	2022	10	0	0
108156	2022.11.15	2022	11	0	0
108156	2022.12.15	2022	12	0	0
108156	2023.1.15	2023	1	0	0
108156	2023.2.15	2023	2	0	0
108156	2023.10.15	2023	10	0	0
108156	2023.11.15	2023	11	0	0
108156	2023.12.15	2023	12	0	0
108156	2024.1.15	2024	1	0	0
108156	2024.2.15	2024	2	0	0
108157	2021.10.15	2021	10	0	0
108157	2021.11.15	2021	11	0	0
108157	2021.12.15	2021	12	0	0
108157	2022.1.15	2022	1	0	0
108157	2022.2.15	2022	2	37	0
108157	2022.10.15	2022	10	0	0
108157	2022.11.15	2022	11	0	0
108157	2022.12.15	2022	12	0	0
108157	2023.1.15	2023	1	0	0
108157	2023.2.15	2023	2	0	0
108157	2023.10.15	2023	10	0	0
108157	2023.11.15	2023	11	0	0
108157	2023.12.15	2023	12	0	0
108157	2024.1.15	2024	1	0	0
108157	2024.2.15	2024	2	0	0
108536	2021.10.15	2021	10	0	0
108536	2021.11.15	2021	11	0	0
108536	2021.12.15	2021	12	0	0
108536	2022.1.15	2022	1	0	0
108536	2022.2.15	2022	2	16	0
108536	2022.10.15	2022	10	0	0
108536	2022.11.15	2022	11	0	0
108536	2022.12.15	2022	12	0	0
108536	2023.1.15	2023	1	0	0
108536	2023.2.15	2023	2	0	0
108536	2023.10.15	2023	10	0	0
108536	2023.11.15	2023	11	31	0
108536	2023.12.15	2023	12	0	0
108536	2024.1.15	2024	1	0	0
108536	2024.2.15	2024	2	0	0
108537	2021.10.15	2021	10	0	0
108537	2021.11.15	2021	11	0	0
108537	2021.12.15	2021	12	0	0
108537	2022.1.15	2022	1	0	0
108537	2022.2.15	2022	2	0	0
108537	2022.10.15	2022	10	0	0
108537	2022.11.15	2022	11	0	0
108537	2022.12.15	2022	12	0	0
108537	2023.1.15	2023	1	0	0
108537	2023.2.15	2023	2	0	0
108537	2023.10.15	2023	10	0	0
108537	2023.11.15	2023	11	0	0
108537	2023.12.15	2023	12	0	0
108537	2024.1.15	2024	1	0	0
108537	2024.2.15	2024	2	0	0
108538	2021.10.15	2021	10	0	0
108538	2021.11.15	2021	11	0	0
108538	2021.12.15	2021	12	0	0
108538	2022.1.15	2022	1	0	0
108538	2022.2.15	2022	2	0	0
108538	2022.10.15	2022	10	0	0
108538	2022.11.15	2022	11	0	0
108538	2022.12.15	2022	12	0	0
108538	2023.1.15	2023	1	0	0
108538	2023.2.15	2023	2	0	0
108538	2023.10.15	2023	10	0	0
108538	2023.11.15	2023	11	0	0
108538	2023.12.15	2023	12	0	0
108538	2024.1.15	2024	1	0	0
108538	2024.2.15	2024	2	0	0
108539	2021.10.15	2021	10	0	0
108539	2021.11.15	2021	11	0	0
108539	2021.12.15	2021	12	0	0
108539	2022.1.15	2022	1	0	0
108539	2022.2.15	2022	2	0	0
108539	2022.10.15	2022	10	0	0
108539	2022.11.15	2022	11	0	0
108539	2022.12.15	2022	12	0	0
108539	2023.1.15	2023	1	0	0
108539	2023.2.15	2023	2	0	0
108539	2023.10.15	2023	10	0	0
108539	2023.11.15	2023	11	0	0
108539	2023.12.15	2023	12	0	0
108539	2024.1.15	2024	1	0	0
108539	2024.2.15	2024	2	0	0
108540	2021.10.15	2021	10	0	0
108540	2021.11.15	2021	11	0	0
108540	2021.12.15	2021	12	0	0
108540	2022.1.15	2022	1	0	0
108540	2022.2.15	2022	2	0	0
108540	2022.10.15	2022	10	0	0
108540	2022.11.15	2022	11	0	0
108540	2022.12.15	2022	12	0	0
108540	2023.1.15	2023	1	0	0
108540	2023.2.15	2023	2	0	0
108540	2023.10.15	2023	10	0	0
108540	2023.11.15	2023	11	0	0
108540	2023.12.15	2023	12	0	0
108540	2024.1.15	2024	1	0	0
108540	2024.2.15	2024	2	0	0
108541	2021.10.15	2021	10	0	0
108541	2021.11.15	2021	11	0	0
108541	2021.12.15	2021	12	0	0
108541	2022.1.15	2022	1	0	0
108541	2022.2.15	2022	2	0	0
108541	2022.10.15	2022	10	0	0
108541	2022.11.15	2022	11	0	0
108541	2022.12.15	2022	12	0	0
108541	2023.1.15	2023	1	0	0
108541	2023.2.15	2023	2	0	0
108541	2023.10.15	2023	10	0	0
108541	2023.11.15	2023	11	0	0
108541	2023.12.15	2023	12	0	0
108541	2024.1.15	2024	1	0	0
108541	2024.2.15	2024	2	0	0
108542	2021.10.15	2021	10	0	0
108542	2021.11.15	2021	11	0	0
108542	2021.12.15	2021	12	0	0
108542	2022.1.15	2022	1	0	0
108542	2022.2.15	2022	2	0	0
108542	2022.10.15	2022	10	0	0
108542	2022.11.15	2022	11	0	0
108542	2022.12.15	2022	12	0	0
108542	2023.1.15	2023	1	0	0
108542	2023.2.15	2023	2	0	0
108542	2023.10.15	2023	10	0	0
108542	2023.11.15	2023	11	0	0
108542	2023.12.15	2023	12	0	0
108542	2024.1.15	2024	1	0	0
108542	2024.2.15	2024	2	0	0
108543	2021.10.15	2021	10	0	0
108543	2021.11.15	2021	11	0	0
108543	2021.12.15	2021	12	0	0
108543	2022.1.15	2022	1	0	0
108543	2022.2.15	2022	2	0	0
108543	2022.10.15	2022	10	0	0
108543	2022.11.15	2022	11	0	0
108543	2022.12.15	2022	12	0	0
108543	2023.1.15	2023	1	4	0
108543	2023.2.15	2023	2	0	0
108543	2023.10.15	2023	10	0	0
108543	2023.11.15	2023	11	0	0
108543	2023.12.15	2023	12	0	0
108543	2024.1.15	2024	1	0	0
108543	2024.2.15	2024	2	0	0
108544	2021.10.15	2021	10	0	0
108544	2021.11.15	2021	11	0	0
108544	2021.12.15	2021	12	0	0
108544	2022.1.15	2022	1	0	0
108544	2022.2.15	2022	2	0	0
108544	2022.10.15	2022	10	0	0
108544	2022.11.15	2022	11	0	0
108544	2022.12.15	2022	12	0	0
108544	2023.1.15	2023	1	0	0
108544	2023.2.15	2023	2	0	0
108544	2023.10.15	2023	10	0	0
108544	2023.11.15	2023	11	0	0
108544	2023.12.15	2023	12	0	0
108544	2024.1.15	2024	1	0	0
108544	2024.2.15	2024	2	0	0
108545	2021.10.15	2021	10	0	0
108545	2021.11.15	2021	11	0	0
108545	2021.12.15	2021	12	0	0
108545	2022.1.15	2022	1	0	0
108545	2022.2.15	2022	2	0	0
108545	2022.10.15	2022	10	0	0
108545	2022.11.15	2022	11	0	0
108545	2022.12.15	2022	12	0	0
108545	2023.1.15	2023	1	0	0
108545	2023.2.15	2023	2	0	0
108545	2023.10.15	2023	10	0	0
108545	2023.11.15	2023	11	0	0
108545	2023.12.15	2023	12	0	0
108545	2024.1.15	2024	1	0	0
108545	2024.2.15	2024	2	0	0
108765	2021.10.15	2021	10	0	0
108765	2021.11.15	2021	11	0	0
108765	2021.12.15	2021	12	0	0
108765	2022.1.15	2022	1	0	0
108765	2022.2.15	2022	2	0	0
108765	2022.10.15	2022	10	0	0
108765	2022.11.15	2022	11	0	0
108765	2022.12.15	2022	12	0	0
108765	2023.1.15	2023	1	0	0
108765	2023.2.15	2023	2	0	0
108765	2023.10.15	2023	10	0	0
108765	2023.11.15	2023	11	0	0
108765	2023.12.15	2023	12	0	0
108765	2024.1.15	2024	1	0	0
108765	2024.2.15	2024	2	0	0
108766	2021.10.15	2021	10	0	0
108766	2021.11.15	2021	11	0	0
108766	2021.12.15	2021	12	0	0
108766	2022.1.15	2022	1	0	0
108766	2022.2.15	2022	2	0	0
108766	2022.10.15	2022	10	0	0
108766	2022.11.15	2022	11	0	0
108766	2022.12.15	2022	12	0	0
108766	2023.1.15	2023	1	0	0
108766	2023.2.15	2023	2	0	0
108766	2023.10.15	2023	10	0	0
108766	2023.11.15	2023	11	0	0
108766	2023.12.15	2023	12	0	0
108766	2024.1.15	2024	1	0	0
108766	2024.2.15	2024	2	0	0
108767	2021.10.15	2021	10	0	0
108767	2021.11.15	2021	11	0	0
108767	2021.12.15	2021	12	0	0
108767	2022.1.15	2022	1	0	0
108767	2022.2.15	2022	2	0	0
108767	2022.10.15	2022	10	0	0
108767	2022.11.15	2022	11	0	0
108767	2022.12.15	2022	12	0	0
108767	2023.1.15	2023	1	0	0
108767	2023.2.15	2023	2	0	0
108767	2023.10.15	2023	10	0	0
108767	2023.11.15	2023	11	2	0
108767	2023.12.15	2023	12	0	0
108767	2024.1.15	2024	1	0	0
108767	2024.2.15	2024	2	0	0
108768	2021.10.15	2021	10	0	0
108768	2021.11.15	2021	11	0	0
108768	2021.12.15	2021	12	0	0
108768	2022.1.15	2022	1	0	0
108768	2022.2.15	2022	2	0	0
108768	2022.10.15	2022	10	0	0
108768	2022.11.15	2022	11	0	0
108768	2022.12.15	2022	12	0	0
108768	2023.1.15	2023	1	0	0
108768	2023.2.15	2023	2	0	0
108768	2023.10.15	2023	10	0	0
108768	2023.11.15	2023	11	0	0
108768	2023.12.15	2023	12	0	0
108768	2024.1.15	2024	1	0	0
108768	2024.2.15	2024	2	0	0
108769	2021.10.15	2021	10	0	0
108769	2021.11.15	2021	11	0	0
108769	2021.12.15	2021	12	0	0
108769	2022.1.15	2022	1	0	0
108769	2022.2.15	2022	2	0	0
108769	2022.10.15	2022	10	0	0
108769	2022.11.15	2022	11	0	0
108769	2022.12.15	2022	12	0	0
108769	2023.1.15	2023	1	0	0
108769	2023.2.15	2023	2	0	0
108769	2023.10.15	2023	10	0	0
108769	2023.11.15	2023	11	0	0
108769	2023.12.15	2023	12	0	0
108769	2024.1.15	2024	1	0	0
108769	2024.2.15	2024	2	0	0
109149	2021.10.15	2021	10	0	0
109149	2021.11.15	2021	11	0	0
109149	2021.12.15	2021	12	0	0
109149	2022.1.15	2022	1	0	0
109149	2022.2.15	2022	2	0	0
109149	2022.10.15	2022	10	0	0
109149	2022.11.15	2022	11	0	0
109149	2022.12.15	2022	12	0	0
109149	2023.1.15	2023	1	0	0
109149	2023.2.15	2023	2	0	0
109149	2023.10.15	2023	10	0	0
109149	2023.11.15	2023	11	0	0
109149	2023.12.15	2023	12	0	0
109149	2024.1.15	2024	1	0	0
109149	2024.2.15	2024	2	0	0
109150	2021.10.15	2021	10	0	0
109150	2021.11.15	2021	11	0	0
109150	2021.12.15	2021	12	0	0
109150	2022.1.15	2022	1	0	0
109150	2022.2.15	2022	2	0	0
109150	2022.10.15	2022	10	0	0
109150	2022.11.15	2022	11	0	0
109150	2022.12.15	2022	12	0	0
109150	2023.1.15	2023	1	0	0
109150	2023.2.15	2023	2	0	0
109150	2023.10.15	2023	10	0	0
109150	2023.11.15	2023	11	0	0
109150	2023.12.15	2023	12	0	0
109150	2024.1.15	2024	1	0	0
109150	2024.2.15	2024	2	0	0
109151	2021.10.15	2021	10	0	0
109151	2021.11.15	2021	11	0	0
109151	2021.12.15	2021	12	0	0
109151	2022.1.15	2022	1	0	0
109151	2022.2.15	2022	2	0	0
109151	2022.10.15	2022	10	0	0
109151	2022.11.15	2022	11	0	0
109151	2022.12.15	2022	12	0	0
109151	2023.1.15	2023	1	0	0
109151	2023.2.15	2023	2	0	0
109151	2023.10.15	2023	10	0	0
109151	2023.11.15	2023	11	0	0
109151	2023.12.15	2023	12	0	0
109151	2024.1.15	2024	1	0	0
109151	2024.2.15	2024	2	0	0
109152	2021.10.15	2021	10	0	0
109152	2021.11.15	2021	11	0	0
109152	2021.12.15	2021	12	0	0
109152	2022.1.15	2022	1	0	0
109152	2022.2.15	2022	2	0	0
109152	2022.10.15	2022	10	0	0
109152	2022.11.15	2022	11	0	0
109152	2022.12.15	2022	12	0	0
109152	2023.1.15	2023	1	0	0
109152	2023.2.15	2023	2	0	0
109152	2023.10.15	2023	10	0	0
109152	2023.11.15	2023	11	0	0
109152	2023.12.15	2023	12	0	0
109152	2024.1.15	2024	1	0	0
109152	2024.2.15	2024	2	0	0
109153	2021.10.15	2021	10	0	0
109153	2021.11.15	2021	11	0	0
109153	2021.12.15	2021	12	0	0
109153	2022.1.15	2022	1	0	0
109153	2022.2.15	2022	2	0	0
109153	2022.10.15	2022	10	0	0
109153	2022.11.15	2022	11	0	0
109153	2022.12.15	2022	12	0	0
109153	2023.1.15	2023	1	0	0
109153	2023.2.15	2023	2	0	0
109153	2023.10.15	2023	10	0	0
109153	2023.11.15	2023	11	0	0
109153	2023.12.15	2023	12	0	0
109153	2024.1.15	2024	1	0	0
109153	2024.2.15	2024	2	0	0
109154	2021.10.15	2021	10	0	0
109154	2021.11.15	2021	11	0	0
109154	2021.12.15	2021	12	0	0
109154	2022.1.15	2022	1	0	0
109154	2022.2.15	2022	2	0	0
109154	2022.10.15	2022	10	0	0
109154	2022.11.15	2022	11	0	0
109154	2022.12.15	2022	12	0	0
109154	2023.1.15	2023	1	0	0
109154	2023.2.15	2023	2	0	0
109154	2023.10.15	2023	10	0	0
109154	2023.11.15	2023	11	0	0
109154	2023.12.15	2023	12	0	0
109154	2024.1.15	2024	1	0	0
109154	2024.2.15	2024	2	0	0
109155	2021.10.15	2021	10	0	0
109155	2021.11.15	2021	11	0	0
109155	2021.12.15	2021	12	0	0
109155	2022.1.15	2022	1	0	0
109155	2022.2.15	2022	2	0	0
109155	2022.10.15	2022	10	0	0
109155	2022.11.15	2022	11	0	0
109155	2022.12.15	2022	12	0	0
109155	2023.1.15	2023	1	0	0
109155	2023.2.15	2023	2	0	0
109155	2023.10.15	2023	10	0	0
109155	2023.11.15	2023	11	0	0
109155	2023.12.15	2023	12	0	0
109155	2024.1.15	2024	1	0	0
109155	2024.2.15	2024	2	0	0
109156	2021.10.15	2021	10	0	0
109156	2021.11.15	2021	11	0	0
109156	2021.12.15	2021	12	0	0
109156	2022.1.15	2022	1	0	0
109156	2022.2.15	2022	2	0	0
109156	2022.10.15	2022	10	0	0
109156	2022.11.15	2022	11	0	0
109156	2022.12.15	2022	12	0	0
109156	2023.1.15	2023	1	0	0
109156	2023.2.15	2023	2	0	0
109156	2023.10.15	2023	10	0	0
109156	2023.11.15	2023	11	0	0
109156	2023.12.15	2023	12	0	0
109156	2024.1.15	2024	1	0	0
109156	2024.2.15	2024	2	0	0
109157	2021.10.15	2021	10	0	0
109157	2021.11.15	2021	11	0	0
109157	2021.12.15	2021	12	0	0
109157	2022.1.15	2022	1	0	0
109157	2022.2.15	2022	2	0	0
109157	2022.10.15	2022	10	0	0
109157	2022.11.15	2022	11	0	0
109157	2022.12.15	2022	12	0	0
109157	2023.1.15	2023	1	0	0
109157	2023.2.15	2023	2	0	0
109157	2023.10.15	2023	10	0	0
109157	2023.11.15	2023	11	0	0
109157	2023.12.15	2023	12	0	0
109157	2024.1.15	2024	1	0	0
109157	2024.2.15	2024	2	0	0
109158	2021.10.15	2021	10	0	0
109158	2021.11.15	2021	11	0	0
109158	2021.12.15	2021	12	0	0
109158	2022.1.15	2022	1	0	0
109158	2022.2.15	2022	2	0	0
109158	2022.10.15	2022	10	0	0
109158	2022.11.15	2022	11	6	0
109158	2022.12.15	2022	12	0	0
109158	2023.1.15	2023	1	0	0
109158	2023.2.15	2023	2	0	0
109158	2023.10.15	2023	10	0	0
109158	2023.11.15	2023	11	54	1
109158	2023.12.15	2023	12	30	1
109158	2024.1.15	2024	1	5	0
109158	2024.2.15	2024	2	12	0
109376	2021.10.15	2021	10	0	0
109376	2021.11.15	2021	11	0	0
109376	2021.12.15	2021	12	0	0
109376	2022.1.15	2022	1	0	0
109376	2022.2.15	2022	2	0	0
109376	2022.10.15	2022	10	0	0
109376	2022.11.15	2022	11	0	0
109376	2022.12.15	2022	12	0	0
109376	2023.1.15	2023	1	0	0
109376	2023.2.15	2023	2	0	0
109376	2023.10.15	2023	10	0	0
109376	2023.11.15	2023	11	0	0
109376	2023.12.15	2023	12	0	0
109376	2024.1.15	2024	1	0	0
109376	2024.2.15	2024	2	0	0
109377	2021.10.15	2021	10	0	0
109377	2021.11.15	2021	11	0	0
109377	2021.12.15	2021	12	30	0
109377	2022.1.15	2022	1	0	0
109377	2022.2.15	2022	2	0	0
109377	2022.10.15	2022	10	0	0
109377	2022.11.15	2022	11	0	0
109377	2022.12.15	2022	12	0	0
109377	2023.1.15	2023	1	0	0
109377	2023.2.15	2023	2	0	0
109377	2023.10.15	2023	10	0	0
109377	2023.11.15	2023	11	0	0
109377	2023.12.15	2023	12	20	0
109377	2024.1.15	2024	1	0	0
109377	2024.2.15	2024	2	0	0
109378	2021.10.15	2021	10	0	0
109378	2021.11.15	2021	11	0	0
109378	2021.12.15	2021	12	0	0
109378	2022.1.15	2022	1	0	0
109378	2022.2.15	2022	2	0	0
109378	2022.10.15	2022	10	0	0
109378	2022.11.15	2022	11	40	0
109378	2022.12.15	2022	12	0	0
109378	2023.1.15	2023	1	0	0
109378	2023.2.15	2023	2	0	0
109378	2023.10.15	2023	10	0	0
109378	2023.11.15	2023	11	0	0
109378	2023.12.15	2023	12	0	0
109378	2024.1.15	2024	1	0	0
109378	2024.2.15	2024	2	0	0
109379	2021.10.15	2021	10	0	0
109379	2021.11.15	2021	11	0	0
109379	2021.12.15	2021	12	0	0
109379	2022.1.15	2022	1	0	0
109379	2022.2.15	2022	2	0	0
109379	2022.10.15	2022	10	0	0
109379	2022.11.15	2022	11	0	0
109379	2022.12.15	2022	12	0	0
109379	2023.1.15	2023	1	0	0
109379	2023.2.15	2023	2	0	0
109379	2023.10.15	2023	10	0	0
109379	2023.11.15	2023	11	0	0
109379	2023.12.15	2023	12	0	0
109379	2024.1.15	2024	1	0	0
109379	2024.2.15	2024	2	0	0
109380	2021.10.15	2021	10	0	0
109380	2021.11.15	2021	11	0	0
109380	2021.12.15	2021	12	0	0
109380	2022.1.15	2022	1	0	0
109380	2022.2.15	2022	2	0	0
109380	2022.10.15	2022	10	0	0
109380	2022.11.15	2022	11	0	0
109380	2022.12.15	2022	12	0	0
109380	2023.1.15	2023	1	0	0
109380	2023.2.15	2023	2	0	0
109380	2023.10.15	2023	10	0	0
109380	2023.11.15	2023	11	14	0
109380	2023.12.15	2023	12	0	0
109380	2024.1.15	2024	1	0	0
109380	2024.2.15	2024	2	0	0
109381	2021.10.15	2021	10	0	0
109381	2021.11.15	2021	11	0	0
109381	2021.12.15	2021	12	0	0
109381	2022.1.15	2022	1	0	0
109381	2022.2.15	2022	2	0	0
109381	2022.10.15	2022	10	0	0
109381	2022.11.15	2022	11	0	0
109381	2022.12.15	2022	12	0	0
109381	2023.1.15	2023	1	0	0
109381	2023.2.15	2023	2	0	0
109381	2023.10.15	2023	10	0	0
109381	2023.11.15	2023	11	0	0
109381	2023.12.15	2023	12	0	0
109381	2024.1.15	2024	1	0	0
109381	2024.2.15	2024	2	0	0
109382	2021.10.15	2021	10	0	0
109382	2021.11.15	2021	11	0	0
109382	2021.12.15	2021	12	0	0
109382	2022.1.15	2022	1	0	0
109382	2022.2.15	2022	2	0	0
109382	2022.10.15	2022	10	0	0
109382	2022.11.15	2022	11	0	0
109382	2022.12.15	2022	12	0	0
109382	2023.1.15	2023	1	0	0
109382	2023.2.15	2023	2	0	0
109382	2023.10.15	2023	10	0	0
109382	2023.11.15	2023	11	0	0
109382	2023.12.15	2023	12	0	0
109382	2024.1.15	2024	1	0	0
109382	2024.2.15	2024	2	0	0
109762	2021.10.15	2021	10	0	0
109762	2021.11.15	2021	11	0	0
109762	2021.12.15	2021	12	0	0
109762	2022.1.15	2022	1	0	0
109762	2022.2.15	2022	2	0	0
109762	2022.10.15	2022	10	0	0
109762	2022.11.15	2022	11	0	0
109762	2022.12.15	2022	12	0	0
109762	2023.1.15	2023	1	0	0
109762	2023.2.15	2023	2	0	0
109762	2023.10.15	2023	10	0	0
109762	2023.11.15	2023	11	0	0
109762	2023.12.15	2023	12	0	0
109762	2024.1.15	2024	1	0	0
109762	2024.2.15	2024	2	0	0
109763	2021.10.15	2021	10	0	0
109763	2021.11.15	2021	11	0	0
109763	2021.12.15	2021	12	0	0
109763	2022.1.15	2022	1	0	0
109763	2022.2.15	2022	2	0	0
109763	2022.10.15	2022	10	0	0
109763	2022.11.15	2022	11	0	0
109763	2022.12.15	2022	12	0	0
109763	2023.1.15	2023	1	0	0
109763	2023.2.15	2023	2	0	0
109763	2023.10.15	2023	10	0	0
109763	2023.11.15	2023	11	0	0
109763	2023.12.15	2023	12	0	0
109763	2024.1.15	2024	1	0	0
109763	2024.2.15	2024	2	0	0
109764	2021.10.15	2021	10	0	0
109764	2021.11.15	2021	11	0	0
109764	2021.12.15	2021	12	0	0
109764	2022.1.15	2022	1	0	0
109764	2022.2.15	2022	2	0	0
109764	2022.10.15	2022	10	0	0
109764	2022.11.15	2022	11	0	0
109764	2022.12.15	2022	12	0	0
109764	2023.1.15	2023	1	0	0
109764	2023.2.15	2023	2	0	0
109764	2023.10.15	2023	10	0	0
109764	2023.11.15	2023	11	0	0
109764	2023.12.15	2023	12	0	0
109764	2024.1.15	2024	1	0	0
109764	2024.2.15	2024	2	0	0
109765	2021.10.15	2021	10	0	0
109765	2021.11.15	2021	11	0	0
109765	2021.12.15	2021	12	0	0
109765	2022.1.15	2022	1	0	0
109765	2022.2.15	2022	2	0	0
109765	2022.10.15	2022	10	0	0
109765	2022.11.15	2022	11	0	0
109765	2022.12.15	2022	12	0	0
109765	2023.1.15	2023	1	0	0
109765	2023.2.15	2023	2	0	0
109765	2023.10.15	2023	10	0	0
109765	2023.11.15	2023	11	0	0
109765	2023.12.15	2023	12	0	0
109765	2024.1.15	2024	1	0	0
109765	2024.2.15	2024	2	0	0
109766	2021.10.15	2021	10	0	0
109766	2021.11.15	2021	11	0	0
109766	2021.12.15	2021	12	0	0
109766	2022.1.15	2022	1	0	0
109766	2022.2.15	2022	2	0	0
109766	2022.10.15	2022	10	0	0
109766	2022.11.15	2022	11	0	0
109766	2022.12.15	2022	12	0	0
109766	2023.1.15	2023	1	0	0
109766	2023.2.15	2023	2	0	0
109766	2023.10.15	2023	10	0	0
109766	2023.11.15	2023	11	0	0
109766	2023.12.15	2023	12	0	0
109766	2024.1.15	2024	1	0	0
109766	2024.2.15	2024	2	0	0
109767	2021.10.15	2021	10	0	0
109767	2021.11.15	2021	11	0	0
109767	2021.12.15	2021	12	0	0
109767	2022.1.15	2022	1	0	0
109767	2022.2.15	2022	2	0	0
109767	2022.10.15	2022	10	0	0
109767	2022.11.15	2022	11	0	0
109767	2022.12.15	2022	12	0	0
109767	2023.1.15	2023	1	0	0
109767	2023.2.15	2023	2	0	0
109767	2023.10.15	2023	10	0	0
109767	2023.11.15	2023	11	0	0
109767	2023.12.15	2023	12	0	0
109767	2024.1.15	2024	1	0	0
109767	2024.2.15	2024	2	0	0
109768	2021.10.15	2021	10	0	0
109768	2021.11.15	2021	11	0	0
109768	2021.12.15	2021	12	0	0
109768	2022.1.15	2022	1	0	0
109768	2022.2.15	2022	2	0	0
109768	2022.10.15	2022	10	0	0
109768	2022.11.15	2022	11	0	0
109768	2022.12.15	2022	12	0	0
109768	2023.1.15	2023	1	0	0
109768	2023.2.15	2023	2	0	0
109768	2023.10.15	2023	10	0	0
109768	2023.11.15	2023	11	0	0
109768	2023.12.15	2023	12	0	0
109768	2024.1.15	2024	1	0	0
109768	2024.2.15	2024	2	0	0
109769	2021.10.15	2021	10	0	0
109769	2021.11.15	2021	11	0	0
109769	2021.12.15	2021	12	0	0
109769	2022.1.15	2022	1	0	0
109769	2022.2.15	2022	2	0	0
109769	2022.10.15	2022	10	0	0
109769	2022.11.15	2022	11	0	0
109769	2022.12.15	2022	12	0	0
109769	2023.1.15	2023	1	0	0
109769	2023.2.15	2023	2	0	0
109769	2023.10.15	2023	10	0	0
109769	2023.11.15	2023	11	0	0
109769	2023.12.15	2023	12	0	0
109769	2024.1.15	2024	1	20	0
109769	2024.2.15	2024	2	0	0
109770	2021.10.15	2021	10	0	0
109770	2021.11.15	2021	11	0	0
109770	2021.12.15	2021	12	0	0
109770	2022.1.15	2022	1	0	0
109770	2022.2.15	2022	2	0	0
109770	2022.10.15	2022	10	0	0
109770	2022.11.15	2022	11	0	0
109770	2022.12.15	2022	12	0	0
109770	2023.1.15	2023	1	0	0
109770	2023.2.15	2023	2	0	0
109770	2023.10.15	2023	10	0	0
109770	2023.11.15	2023	11	0	0
109770	2023.12.15	2023	12	0	0
109770	2024.1.15	2024	1	0	0
109770	2024.2.15	2024	2	0	0
109987	2021.10.15	2021	10	0	0
109987	2021.11.15	2021	11	0	0
109987	2021.12.15	2021	12	0	0
109987	2022.1.15	2022	1	0	0
109987	2022.2.15	2022	2	0	0
109987	2022.10.15	2022	10	0	0
109987	2022.11.15	2022	11	0	0
109987	2022.12.15	2022	12	0	0
109987	2023.1.15	2023	1	0	0
109987	2023.2.15	2023	2	0	0
109987	2023.10.15	2023	10	0	0
109987	2023.11.15	2023	11	0	0
109987	2023.12.15	2023	12	0	0
109987	2024.1.15	2024	1	0	0
109987	2024.2.15	2024	2	0	0
109988	2021.10.15	2021	10	0	0
109988	2021.11.15	2021	11	0	0
109988	2021.12.15	2021	12	0	0
109988	2022.1.15	2022	1	0	0
109988	2022.2.15	2022	2	0	0
109988	2022.10.15	2022	10	0	0
109988	2022.11.15	2022	11	0	0
109988	2022.12.15	2022	12	0	0
109988	2023.1.15	2023	1	0	0
109988	2023.2.15	2023	2	0	0
109988	2023.10.15	2023	10	0	0
109988	2023.11.15	2023	11	0	0
109988	2023.12.15	2023	12	0	0
109988	2024.1.15	2024	1	0	0
109988	2024.2.15	2024	2	0	0
109989	2021.10.15	2021	10	0	0
109989	2021.11.15	2021	11	0	0
109989	2021.12.15	2021	12	25	0
109989	2022.1.15	2022	1	30	0
109989	2022.2.15	2022	2	0	0
109989	2022.10.15	2022	10	10	0
109989	2022.11.15	2022	11	0	0
109989	2022.12.15	2022	12	0	0
109989	2023.1.15	2023	1	0	0
109989	2023.2.15	2023	2	0	0
109989	2023.10.15	2023	10	0	0
109989	2023.11.15	2023	11	0	0
109989	2023.12.15	2023	12	0	0
109989	2024.1.15	2024	1	0	0
109989	2024.2.15	2024	2	0	0
109990	2021.10.15	2021	10	0	0
109990	2021.11.15	2021	11	0	0
109990	2021.12.15	2021	12	0	0
109990	2022.1.15	2022	1	25	0
109990	2022.2.15	2022	2	0	0
109990	2022.10.15	2022	10	0	0
109990	2022.11.15	2022	11	0	0
109990	2022.12.15	2022	12	0	0
109990	2023.1.15	2023	1	0	0
109990	2023.2.15	2023	2	0	0
109990	2023.10.15	2023	10	0	0
109990	2023.11.15	2023	11	0	0
109990	2023.12.15	2023	12	0	0
109990	2024.1.15	2024	1	0	0
109990	2024.2.15	2024	2	0	0
109991	2021.10.15	2021	10	0	0
109991	2021.11.15	2021	11	0	0
109991	2021.12.15	2021	12	0	0
109991	2022.1.15	2022	1	0	0
109991	2022.2.15	2022	2	0	0
109991	2022.10.15	2022	10	0	0
109991	2022.11.15	2022	11	0	0
109991	2022.12.15	2022	12	0	0
109991	2023.1.15	2023	1	0	0
109991	2023.2.15	2023	2	0	0
109991	2023.10.15	2023	10	0	0
109991	2023.11.15	2023	11	0	0
109991	2023.12.15	2023	12	0	0
109991	2024.1.15	2024	1	0	0
109991	2024.2.15	2024	2	0	0
109992	2021.10.15	2021	10	0	0
109992	2021.11.15	2021	11	0	0
109992	2021.12.15	2021	12	0	0
109992	2022.1.15	2022	1	0	0
109992	2022.2.15	2022	2	0	0
109992	2022.10.15	2022	10	0	0
109992	2022.11.15	2022	11	0	0
109992	2022.12.15	2022	12	0	0
109992	2023.1.15	2023	1	0	0
109992	2023.2.15	2023	2	0	0
109992	2023.10.15	2023	10	0	0
109992	2023.11.15	2023	11	0	0
109992	2023.12.15	2023	12	0	0
109992	2024.1.15	2024	1	0	0
109992	2024.2.15	2024	2	0	0
109993	2021.10.15	2021	10	0	0
109993	2021.11.15	2021	11	0	0
109993	2021.12.15	2021	12	0	0
109993	2022.1.15	2022	1	0	0
109993	2022.2.15	2022	2	0	0
109993	2022.10.15	2022	10	0	0
109993	2022.11.15	2022	11	0	0
109993	2022.12.15	2022	12	0	0
109993	2023.1.15	2023	1	0	0
109993	2023.2.15	2023	2	0	0
109993	2023.10.15	2023	10	0	0
109993	2023.11.15	2023	11	0	0
109993	2023.12.15	2023	12	0	0
109993	2024.1.15	2024	1	0	0
109993	2024.2.15	2024	2	0	0
110376	2021.10.15	2021	10	0	0
110376	2021.11.15	2021	11	0	0
110376	2021.12.15	2021	12	0	0
110376	2022.1.15	2022	1	0	0
110376	2022.2.15	2022	2	0	0
110376	2022.10.15	2022	10	0	0
110376	2022.11.15	2022	11	0	0
110376	2022.12.15	2022	12	0	0
110376	2023.1.15	2023	1	0	0
110376	2023.2.15	2023	2	0	0
110376	2023.10.15	2023	10	0	0
110376	2023.11.15	2023	11	0	0
110376	2023.12.15	2023	12	0	0
110376	2024.1.15	2024	1	0	0
110376	2024.2.15	2024	2	0	0
110377	2021.10.15	2021	10	0	0
110377	2021.11.15	2021	11	0	0
110377	2021.12.15	2021	12	0	0
110377	2022.1.15	2022	1	0	0
110377	2022.2.15	2022	2	0	0
110377	2022.10.15	2022	10	0	0
110377	2022.11.15	2022	11	0	0
110377	2022.12.15	2022	12	0	0
110377	2023.1.15	2023	1	0	0
110377	2023.2.15	2023	2	0	0
110377	2023.10.15	2023	10	0	0
110377	2023.11.15	2023	11	0	0
110377	2023.12.15	2023	12	0	0
110377	2024.1.15	2024	1	0	0
110377	2024.2.15	2024	2	0	0
110378	2021.10.15	2021	10	0	0
110378	2021.11.15	2021	11	0	0
110378	2021.12.15	2021	12	0	0
110378	2022.1.15	2022	1	0	0
110378	2022.2.15	2022	2	0	0
110378	2022.10.15	2022	10	0	0
110378	2022.11.15	2022	11	0	0
110378	2022.12.15	2022	12	0	0
110378	2023.1.15	2023	1	0	0
110378	2023.2.15	2023	2	0	0
110378	2023.10.15	2023	10	0	0
110378	2023.11.15	2023	11	0	0
110378	2023.12.15	2023	12	0	0
110378	2024.1.15	2024	1	0	0
110378	2024.2.15	2024	2	0	0
110379	2021.10.15	2021	10	0	0
110379	2021.11.15	2021	11	0	0
110379	2021.12.15	2021	12	0	0
110379	2022.1.15	2022	1	0	0
110379	2022.2.15	2022	2	0	0
110379	2022.10.15	2022	10	0	0
110379	2022.11.15	2022	11	0	0
110379	2022.12.15	2022	12	0	0
110379	2023.1.15	2023	1	0	0
110379	2023.2.15	2023	2	0	0
110379	2023.10.15	2023	10	0	0
110379	2023.11.15	2023	11	0	0
110379	2023.12.15	2023	12	0	0
110379	2024.1.15	2024	1	0	0
110379	2024.2.15	2024	2	0	0
110380	2021.10.15	2021	10	0	0
110380	2021.11.15	2021	11	0	0
110380	2021.12.15	2021	12	0	0
110380	2022.1.15	2022	1	0	0
110380	2022.2.15	2022	2	0	0
110380	2022.10.15	2022	10	0	0
110380	2022.11.15	2022	11	0	0
110380	2022.12.15	2022	12	0	0
110380	2023.1.15	2023	1	0	0
110380	2023.2.15	2023	2	0	0
110380	2023.10.15	2023	10	0	0
110380	2023.11.15	2023	11	0	0
110380	2023.12.15	2023	12	0	0
110380	2024.1.15	2024	1	0	0
110380	2024.2.15	2024	2	0	0
110381	2021.10.15	2021	10	0	0
110381	2021.11.15	2021	11	0	0
110381	2021.12.15	2021	12	0	0
110381	2022.1.15	2022	1	0	0
110381	2022.2.15	2022	2	0	0
110381	2022.10.15	2022	10	0	0
110381	2022.11.15	2022	11	0	0
110381	2022.12.15	2022	12	0	0
110381	2023.1.15	2023	1	0	0
110381	2023.2.15	2023	2	0	0
110381	2023.10.15	2023	10	0	0
110381	2023.11.15	2023	11	0	0
110381	2023.12.15	2023	12	0	0
110381	2024.1.15	2024	1	0	0
110381	2024.2.15	2024	2	0	0
110382	2021.10.15	2021	10	0	0
110382	2021.11.15	2021	11	0	0
110382	2021.12.15	2021	12	0	0
110382	2022.1.15	2022	1	0	0
110382	2022.2.15	2022	2	0	0
110382	2022.10.15	2022	10	0	0
110382	2022.11.15	2022	11	4	0
110382	2022.12.15	2022	12	0	0
110382	2023.1.15	2023	1	0	0
110382	2023.2.15	2023	2	0	0
110382	2023.10.15	2023	10	0	0
110382	2023.11.15	2023	11	0	0
110382	2023.12.15	2023	12	0	0
110382	2024.1.15	2024	1	0	0
110382	2024.2.15	2024	2	0	0
110383	2021.10.15	2021	10	0	0
110383	2021.11.15	2021	11	0	0
110383	2021.12.15	2021	12	0	0
110383	2022.1.15	2022	1	0	0
110383	2022.2.15	2022	2	0	0
110383	2022.10.15	2022	10	0	0
110383	2022.11.15	2022	11	0	0
110383	2022.12.15	2022	12	0	0
110383	2023.1.15	2023	1	0	0
110383	2023.2.15	2023	2	0	0
110383	2023.10.15	2023	10	0	0
110383	2023.11.15	2023	11	0	0
110383	2023.12.15	2023	12	0	0
110383	2024.1.15	2024	1	0	0
110383	2024.2.15	2024	2	0	0
110599	2021.10.15	2021	10	0	0
110599	2021.11.15	2021	11	0	0
110599	2021.12.15	2021	12	0	0
110599	2022.1.15	2022	1	0	0
110599	2022.2.15	2022	2	0	0
110599	2022.10.15	2022	10	0	0
110599	2022.11.15	2022	11	0	0
110599	2022.12.15	2022	12	0	0
110599	2023.1.15	2023	1	0	0
110599	2023.2.15	2023	2	0	0
110599	2023.10.15	2023	10	0	0
110599	2023.11.15	2023	11	0	0
110599	2023.12.15	2023	12	0	0
110599	2024.1.15	2024	1	0	0
110599	2024.2.15	2024	2	0	0
110600	2021.10.15	2021	10	0	0
110600	2021.11.15	2021	11	0	0
110600	2021.12.15	2021	12	0	0
110600	2022.1.15	2022	1	0	0
110600	2022.2.15	2022	2	0	0
110600	2022.10.15	2022	10	0	0
110600	2022.11.15	2022	11	0	0
110600	2022.12.15	2022	12	0	0
110600	2023.1.15	2023	1	0	0
110600	2023.2.15	2023	2	0	0
110600	2023.10.15	2023	10	0	0
110600	2023.11.15	2023	11	0	0
110600	2023.12.15	2023	12	20	1
110600	2024.1.15	2024	1	0	0
110600	2024.2.15	2024	2	0	0
110601	2021.10.15	2021	10	0	0
110601	2021.11.15	2021	11	0	0
110601	2021.12.15	2021	12	0	0
110601	2022.1.15	2022	1	0	0
110601	2022.2.15	2022	2	0	0
110601	2022.10.15	2022	10	0	0
110601	2022.11.15	2022	11	0	0
110601	2022.12.15	2022	12	0	0
110601	2023.1.15	2023	1	0	0
110601	2023.2.15	2023	2	0	0
110601	2023.10.15	2023	10	0	0
110601	2023.11.15	2023	11	0	0
110601	2023.12.15	2023	12	26	1
110601	2024.1.15	2024	1	0	0
110601	2024.2.15	2024	2	0	0
110602	2021.10.15	2021	10	0	0
110602	2021.11.15	2021	11	0	0
110602	2021.12.15	2021	12	0	0
110602	2022.1.15	2022	1	20	0
110602	2022.2.15	2022	2	0	0
110602	2022.10.15	2022	10	0	0
110602	2022.11.15	2022	11	0	0
110602	2022.12.15	2022	12	0	0
110602	2023.1.15	2023	1	0	0
110602	2023.2.15	2023	2	0	0
110602	2023.10.15	2023	10	0	0
110602	2023.11.15	2023	11	20	0
110602	2023.12.15	2023	12	0	0
110602	2024.1.15	2024	1	0	0
110602	2024.2.15	2024	2	0	0
110603	2021.10.15	2021	10	0	0
110603	2021.11.15	2021	11	0	0
110603	2021.12.15	2021	12	0	0
110603	2022.1.15	2022	1	20	0
110603	2022.2.15	2022	2	15	0
110603	2022.10.15	2022	10	0	0
110603	2022.11.15	2022	11	0	0
110603	2022.12.15	2022	12	0	0
110603	2023.1.15	2023	1	0	0
110603	2023.2.15	2023	2	0	0
110603	2023.10.15	2023	10	0	0
110603	2023.11.15	2023	11	0	0
110603	2023.12.15	2023	12	0	0
110603	2024.1.15	2024	1	14	0
110603	2024.2.15	2024	2	0	0
110604	2021.10.15	2021	10	0	0
110604	2021.11.15	2021	11	0	0
110604	2021.12.15	2021	12	18	0
110604	2022.1.15	2022	1	0	0
110604	2022.2.15	2022	2	0	0
110604	2022.10.15	2022	10	0	0
110604	2022.11.15	2022	11	0	0
110604	2022.12.15	2022	12	10	0
110604	2023.1.15	2023	1	0	0
110604	2023.2.15	2023	2	0	0
110604	2023.10.15	2023	10	0	0
110604	2023.11.15	2023	11	0	0
110604	2023.12.15	2023	12	0	0
110604	2024.1.15	2024	1	0	0
110604	2024.2.15	2024	2	0	0
110605	2021.10.15	2021	10	0	0
110605	2021.11.15	2021	11	0	0
110605	2021.12.15	2021	12	0	0
110605	2022.1.15	2022	1	0	0
110605	2022.2.15	2022	2	0	0
110605	2022.10.15	2022	10	0	0
110605	2022.11.15	2022	11	0	0
110605	2022.12.15	2022	12	0	0
110605	2023.1.15	2023	1	0	0
110605	2023.2.15	2023	2	0	0
110605	2023.10.15	2023	10	0	0
110605	2023.11.15	2023	11	0	0
110605	2023.12.15	2023	12	0	0
110605	2024.1.15	2024	1	0	0
110605	2024.2.15	2024	2	0	0
110606	2021.10.15	2021	10	0	0
110606	2021.11.15	2021	11	0	0
110606	2021.12.15	2021	12	0	0
110606	2022.1.15	2022	1	0	0
110606	2022.2.15	2022	2	0	0
110606	2022.10.15	2022	10	0	0
110606	2022.11.15	2022	11	0	0
110606	2022.12.15	2022	12	0	0
110606	2023.1.15	2023	1	0	0
110606	2023.2.15	2023	2	0	0
110606	2023.10.15	2023	10	0	0
110606	2023.11.15	2023	11	0	0
110606	2023.12.15	2023	12	0	0
110606	2024.1.15	2024	1	0	0
110606	2024.2.15	2024	2	0	0
110988	2021.10.15	2021	10	0	0
110988	2021.11.15	2021	11	0	0
110988	2021.12.15	2021	12	0	0
110988	2022.1.15	2022	1	0	0
110988	2022.2.15	2022	2	0	0
110988	2022.10.15	2022	10	0	0
110988	2022.11.15	2022	11	0	0
110988	2022.12.15	2022	12	0	0
110988	2023.1.15	2023	1	0	0
110988	2023.2.15	2023	2	0	0
110988	2023.10.15	2023	10	0	0
110988	2023.11.15	2023	11	0	0
110988	2023.12.15	2023	12	0	0
110988	2024.1.15	2024	1	0	0
110988	2024.2.15	2024	2	0	0
110989	2021.10.15	2021	10	0	0
110989	2021.11.15	2021	11	0	0
110989	2021.12.15	2021	12	0	0
110989	2022.1.15	2022	1	0	0
110989	2022.2.15	2022	2	0	0
110989	2022.10.15	2022	10	0	0
110989	2022.11.15	2022	11	0	0
110989	2022.12.15	2022	12	0	0
110989	2023.1.15	2023	1	0	0
110989	2023.2.15	2023	2	0	0
110989	2023.10.15	2023	10	0	0
110989	2023.11.15	2023	11	0	0
110989	2023.12.15	2023	12	0	0
110989	2024.1.15	2024	1	0	0
110989	2024.2.15	2024	2	0	0
110990	2021.10.15	2021	10	0	0
110990	2021.11.15	2021	11	0	0
110990	2021.12.15	2021	12	0	0
110990	2022.1.15	2022	1	0	0
110990	2022.2.15	2022	2	0	0
110990	2022.10.15	2022	10	0	0
110990	2022.11.15	2022	11	0	0
110990	2022.12.15	2022	12	0	0
110990	2023.1.15	2023	1	0	0
110990	2023.2.15	2023	2	0	0
110990	2023.10.15	2023	10	0	0
110990	2023.11.15	2023	11	0	0
110990	2023.12.15	2023	12	0	0
110990	2024.1.15	2024	1	0	0
110990	2024.2.15	2024	2	0	0
110991	2021.10.15	2021	10	0	0
110991	2021.11.15	2021	11	0	0
110991	2021.12.15	2021	12	0	0
110991	2022.1.15	2022	1	0	0
[truncated: 122,846 more rows]
